# Supplementary material for: Combinatorial activation of the WNT‐dependent fibrogenic program by distinct complement subunits in dystrophic muscle
Source: EMBO Mol Med. 2023 Nov 6;15(12):e17405. doi: 10.15252/emmm.202317405 (PMC10701616; doi:10.15252/emmm.202317405)
Supplement: Supplementary file 3 — Source Data for Expanded View [file EMMM-15-e17405-s003.zip]

Archive with 81 entries (51 files):
- Figures_EV/
- Figures_EV/Figure_EV_1/
- Figures_EV/Figure_EV_1/Figure_EV_1_C_D_E_F_G_H.xlsx
- Figures_EV/Figure_EV_1/Figure_EV_1_A_B/
- Figures_EV/Figure_EV_1/Figure_EV_1_A_B/Figure_EV_1_A_B.xlsx
- Figures_EV/Figure_EV_1/Figure_EV_1_A_B/Fig_EV_1_A/
- Figures_EV/Figure_EV_1/Figure_EV_1_A_B/Fig_EV_1_A/MDX/
- Figures_EV/Figure_EV_1/Figure_EV_1_A_B/Fig_EV_1_A/MDX/MDX_Axin2.tif
- Figures_EV/Figure_EV_1/Figure_EV_1_A_B/Fig_EV_1_A/MDX/MDX_Axin2_cell1.tif
- Figures_EV/Figure_EV_1/Figure_EV_1_A_B/Fig_EV_1_A/MDX/MDX_Axin2_cell2.tif
- Figures_EV/Figure_EV_1/Figure_EV_1_A_B/Fig_EV_1_A/MDX/MDX_Axin2_cell3.tif
- Figures_EV/Figure_EV_1/Figure_EV_1_A_B/Fig_EV_1_A/WT/
- Figures_EV/Figure_EV_1/Figure_EV_1_A_B/Fig_EV_1_A/WT/WT_Axin2_cell1.tif
- Figures_EV/Figure_EV_1/Figure_EV_1_A_B/Fig_EV_1_A/WT/WT_Axin2_cell2.tif
- Figures_EV/Figure_EV_1/Figure_EV_1_A_B/Fig_EV_1_A/WT/WT_Axin2_cell3.tif
- Figures_EV/Figure_EV_1/Figure_EV_1_A_B/Fig_EV_1_A/WT/WT_Axin2_roi.tif
- Figures_EV/Figure_EV_1/Figure_EV_1_A_B/Fig_EV_1_B/
- Figures_EV/Figure_EV_1/Figure_EV_1_A_B/Fig_EV_1_B/MDX/
- Figures_EV/Figure_EV_1/Figure_EV_1_A_B/Fig_EV_1_B/MDX/MDX_TGFB2.tif
- Figures_EV/Figure_EV_1/Figure_EV_1_A_B/Fig_EV_1_B/MDX/MDX_TGFB2_cell1.tif
- Figures_EV/Figure_EV_1/Figure_EV_1_A_B/Fig_EV_1_B/MDX/MDX_TGFB2_cell2.tif
- Figures_EV/Figure_EV_1/Figure_EV_1_A_B/Fig_EV_1_B/MDX/MDX_TGFB2_cell3.tif
- Figures_EV/Figure_EV_1/Figure_EV_1_A_B/Fig_EV_1_B/WT/
- Figures_EV/Figure_EV_1/Figure_EV_1_A_B/Fig_EV_1_B/WT/WT_TGFB2.tif
- Figures_EV/Figure_EV_1/Figure_EV_1_A_B/Fig_EV_1_B/WT/WT_TGFB2_cell1.tif
- Figures_EV/Figure_EV_1/Figure_EV_1_A_B/Fig_EV_1_B/WT/WT_TGFB2_cell2.tif
- Figures_EV/Figure_EV_1/Figure_EV_1_A_B/Fig_EV_1_B/WT/WT_TGFB2_cell3.tif
- Figures_EV/Figure_EV_2/
- Figures_EV/Figure_EV_2/Figure_EV_2_A/
- Figures_EV/Figure_EV_2/Figure_EV_2_A/MDX/
- Figures_EV/Figure_EV_2/Figure_EV_2_A/MDX/MDX_high_magnification_1.tif
- Figures_EV/Figure_EV_2/Figure_EV_2_A/MDX/MDX_high_magnification_2.tif
- Figures_EV/Figure_EV_2/Figure_EV_2_A/MDX/MDX_high_magnification_3.tif
- Figures_EV/Figure_EV_2/Figure_EV_2_A/MDX/MDX_high_magnification_4.tif
- Figures_EV/Figure_EV_2/Figure_EV_2_A/MDX/MDX_low_magnification.tif
- Figures_EV/Figure_EV_2/Figure_EV_2_A/WT/
- Figures_EV/Figure_EV_2/Figure_EV_2_A/WT/WT_high_magnification_1.tif
- Figures_EV/Figure_EV_2/Figure_EV_2_A/WT/WT_high_magnification_2.tif
- Figures_EV/Figure_EV_2/Figure_EV_2_A/WT/WT_high_magnification_3.tif
- Figures_EV/Figure_EV_2/Figure_EV_2_A/WT/WT_high_magnification_4.tif
- Figures_EV/Figure_EV_2/Figure_EV_2_A/WT/WT_low_magnification.tif
- Figures_EV/Figure_EV_3/
- Figures_EV/Figure_EV_3/Figure_EV_3_D_E_F_G_H_I_J.xlsx
- Figures_EV/Figure_EV_3/Figure_EV_3_B_C/
- Figures_EV/Figure_EV_3/Figure_EV_3_B_C/Figure_EV_3_B_C.xlsx
- Figures_EV/Figure_EV_4/
- Figures_EV/Figure_EV_4/Figure_EV_4_A_B_C_D/
- Figures_EV/Figure_EV_4/Figure_EV_4_A_B_C_D/Figure_EV_4_B_D.xlsx
- Figures_EV/Figure_EV_4/Figure_EV_4_A_B_C_D/Figure_EV_4_A/
- Figures_EV/Figure_EV_4/Figure_EV_4_A_B_C_D/Figure_EV_4_A/Fib-MDX/
- Figures_EV/Figure_EV_4/Figure_EV_4_A_B_C_D/Figure_EV_4_A/Fib-MDX/Fib_MDX.tif
- Figures_EV/Figure_EV_4/Figure_EV_4_A_B_C_D/Figure_EV_4_A/Fib-MDX/Fib_MDX_uncropped.tif
- Figures_EV/Figure_EV_4/Figure_EV_4_A_B_C_D/Figure_EV_4_A/MDX/
- Figures_EV/Figure_EV_4/Figure_EV_4_A_B_C_D/Figure_EV_4_A/MDX/MDX.tif
- Figures_EV/Figure_EV_4/Figure_EV_4_A_B_C_D/Figure_EV_4_A/MDX/MDX_uncropped.tif
- Figures_EV/Figure_EV_4/Figure_EV_4_A_B_C_D/Figure_EV_4_A/WT_INJ/
- Figures_EV/Figure_EV_4/Figure_EV_4_A_B_C_D/Figure_EV_4_A/WT_INJ/WT_INJ.tif
- Figures_EV/Figure_EV_4/Figure_EV_4_A_B_C_D/Figure_EV_4_A/WT_INJ/WT_INJ_uncropped.tif
- Figures_EV/Figure_EV_4/Figure_EV_4_A_B_C_D/Figure_EV_4_C/
- Figures_EV/Figure_EV_4/Figure_EV_4_A_B_C_D/Figure_EV_4_C/Fib_MDX.tif
- Figures_EV/Figure_EV_4/Figure_EV_4_A_B_C_D/Figure_EV_4_C/Fib_MDX_uncropped.tif
- Figures_EV/Figure_EV_4/Figure_EV_4_E_F_G_H/
- Figures_EV/Figure_EV_4/Figure_EV_4_E_F_G_H/Figure_EV_4_E_F_G_H.xlsx
- Figures_EV/Figure_EV_4/Figure_EV_4_I/
- Figures_EV/Figure_EV_4/Figure_EV_4_I/Figure_EV_4_I.xlsx
- Figures_EV/Figure_EV_4/Figure_EV_4_I/Fib-MDX/
- Figures_EV/Figure_EV_4/Figure_EV_4_I/Fib-MDX/Fib-MDX_high_magnification.tif
- Figures_EV/Figure_EV_4/Figure_EV_4_I/Fib-MDX/Fib-MDX_low_magnification.tif
- Figures_EV/Figure_EV_4/Figure_EV_4_I/MDX/
- Figures_EV/Figure_EV_4/Figure_EV_4_I/MDX/MDX_high_magnification.tif
- Figures_EV/Figure_EV_4/Figure_EV_4_I/MDX/MDX_low_magnification.tif
- Figures_EV/Figure_EV_5/
- Figures_EV/Figure_EV_5/Figure_EV_5_B_C_D_E_F_G_H_I_J_K/
- Figures_EV/Figure_EV_5/Figure_EV_5_B_C_D_E_F_G_H_I_J_K/Figure_EV_5_B_C_D_E_F_G_H_I_J_K.xlsx
- Figures_EV/Figure_EV_5/Figure_EV_5_L_M_N_O/
- Figures_EV/Figure_EV_5/Figure_EV_5_L_M_N_O/Figure_EV_M_N_O.xlsx
- Figures_EV/Figure_EV_5/Figure_EV_5_L_M_N_O/Figure_EV_5_L/
- Figures_EV/Figure_EV_5/Figure_EV_5_L_M_N_O/Figure_EV_5_L/C1rs_INH.czi
- Figures_EV/Figure_EV_5/Figure_EV_5_L_M_N_O/Figure_EV_5_L/C1rs_INH_uncropped.czi
- Figures_EV/Figure_EV_5/Figure_EV_5_L_M_N_O/Figure_EV_5_L/CNTR.czi
- Figures_EV/Figure_EV_5/Figure_EV_5_L_M_N_O/Figure_EV_5_L/CNTR_uncropped.czi
