# Supplementary material for: Combinatorial activation of the WNT‐dependent fibrogenic program by distinct complement subunits in dystrophic muscle
Source: EMBO Mol Med. 2023 Nov 6;15(12):e17405. doi: 10.15252/emmm.202317405 (PMC10701616; doi:10.15252/emmm.202317405)
Supplement: Supplementary file 3 — Source Data for Expanded View [file EMMM-15-e17405-s003.zip › Figures_EV/Figure_EV_1/Figure_EV_1_C_D_E_F_G_H.xlsx]

## Sheet: Figure_EV_1_C_D_E_F_G_H
	Fig. EV 1 C			Fig. EV 1 D			Fig. EV 1 E
	Axin2			TGFβ2			LGR5
	mRNA expression (2^-dct)			mRNA expression (2^-dct)			mRNA expression (2^-dct)
	WT	MDX		WT	MDX		WT	MDX
	0.098755	0.083043		1.05702	2.36198		0.054409	0.056328
	0.060791	0.108819		1.07923	3.22657		0.036147	0.045437
	0.083043	0.08362		1.05702	3.55537		0.027584	0.063372
		0.07966			2.67585			0.05872
	Fig. EV 1 F			Fig. EV 1 G			Fig. EV 1 H
	Collagen 1			Collagen 3			Fibronectin
	mRNA expression (2^-dct)			mRNA expression (2^-dct)			mRNA expression (2^-dct)
	WT	MDX		WT	MDX		WT	MDX
	96.3358	374.806		194.012	797.865		47.2662	114.722
	75.5835	508.463		158.683	903.888		44.1557	173.734
	57.68	418.766		109.137	445.722		46.6425	217.734
		439.586			552.565			189.698
