# Supplementary material for: Combinatorial activation of the WNT‐dependent fibrogenic program by distinct complement subunits in dystrophic muscle
Source: EMBO Mol Med. 2023 Nov 6;15(12):e17405. doi: 10.15252/emmm.202317405 (PMC10701616; doi:10.15252/emmm.202317405)
Supplement: Supplementary file 3 — Source Data for Expanded View [file EMMM-15-e17405-s003.zip › Figures_EV/Figure_EV_1/Figure_EV_1_A_B/Figure_EV_1_A_B.xlsx]

## Sheet: Figure_EV_1_A_B
	Fig. EV 1 A			Fig. EV 1 B
	Axin2			TGFβ2
	Pixel Intensity			Pixel Intensity
	WT	MDX		WT	MDX
	51.4413	96.7387		178.268	109.732
	105.305	120.078		173.636	124.362
	86.6245	97.0834		267.853	67.3068
	96.8395	90.3572		191.702	103.837
	68.3421	106.56		89.3262	41.7046
	64.5776	132.929		240.73	420.76
	173.66	155.231		362.87	337.214
	144.312	90.6006		134.439	228.364
	75.6872	88.9057		59.1121	209.128
	101.586	160.436		79.6117	359.599
	70.4434	102.462		266.013	148.019
	88.458	115.549		294.616	501.25
	98.2799	118.181		303.863	276.285
	72.1267	77.4183		348.502	181.227
	44.7388	73.8351		210.179	107.875
	88.458	158.219		474.15	286.349
	98.2799	85.0098		275.053	422.652
	72.1267	74.8288		265.756	225.909
	44.7388	103.693		241.138	140.405
	69.4806	113.363		224.196	135.049
	51.3501	101.934		184.062	287.657
	116.095	103.593		115.915	101.741
	96.9819	94.3345		133.749	177.407
	80.6583	166.918		139.873	220.342
	132.899	154.946		187.303	130.117
	39.8085	216.045		163.197	99.8421
	86.7486	212.663		297.695	455.231
	79.2893	190.19		70.9669	161.147
	129.165	211.202		221.004	205.498
	85.3398	187.271		161.791	122.885
	62.4373	237.925		188.696	144.05
	128.065	191.932		51.0095	227.605
	164.076	218.526		81.9313	398.817
	153.821	187.897		74.7052	263.611
	55.82	223.15		127.847	96.7605
	60.6051	172.857		332.932	118.568
	94.5822	128.623		105.927	101.306
	71.6882	183.508		227.682	116.307
	89.7528	219.794		144.116	122.021
	143.625	198.996		182.577	214.896
	107.068	156.982		293.849	246.296
	141.357	99.6932		407.354	333.456
	89.9309	119.898		221.058	657.873
	130.343	152.982		159.724	233.564
	238.786	103.525		120.329	425.946
	187.141	112.778		306.635	326.243
	83.2373	129.276		135.248	298.921
	57.3802	135.631		140.864	404.266
	65.3849	123.227		147.027	279.157
	67.0111	137.331		228.893	259.767
	78.722	134.499		167.902	379.055
	120.675	132.573		114.728	422.787
	93.4337	94.9837		113.228	380.338
	142.463	76.6158		103.29	337.255
	87.4694	162.612		113.017	273.692
	90.0057	181.903		120.792	695.851
	47.5963	167.624		82.2613	297.495
	45.778	123.421		44.9987	415.314
	52.2587	101.299		224.114	583.841
	61.329	98.4073		164.413	206.048
	35.7287	142.897		166.761	196.923
	228.26	205.425		199.29	80.4336
	92.0726	159.139		114.935	252.41
	97.2369	300.545		106.967	308.225
	85.0394	295.725		232.824	301.563
	84.7925	198.502		100.666	242.231
	105.978	213.347		172.628	187.271
	102.783	245.349		119.778	464.311
	87.4712	236.223		324.635	321.142
	68.8379	257.445		385.008	290.072
	105.497	294.255		118.389	197.909
	64.7402	296.33		257.954	223.254
	190.142	291.804		74.9016	268.374
	127.821	275.58		322.932	308.377
	73.1304	174.182		137.584	232.451
	75.1103	166.319		138.609	291.094
	96.6912	370.299		92.9134	301.16
	101.559	455.648		341.663	287.252
	62.6921	458.086		226.191	455.066
	51.0741	504.004		295.829	322.754
	114.156	468.107		225.63	403.263
	106.401	180.827		493.757	441.347
	85.3309	210.99		387.636	249.104
	96.4077	216.859		232.499	181.798
	66.4486	161.038		227.072	302.5
	125.483	360.634		461.107	224.114
	135.184	320.528		288.926	168.018
	77.1473	250.401		174.748	275.551
	97.4655	126.478		219.228	205.107
	105.108	135.695		203.899	217.535
	69.0087	188.635		204.67	230.317
	81.5626	263.082		255.551	191.381
	119.455	165.731		76.4389	124.203
	162.907	362.046		117.996	271.193
	262.265	436.255		109.853	239.383
	342.4	332.718		87.7973	207.579
	370.614	372.943		99.3544	263.211
	433.257	308.759		130.348	261.259
	393.539	401.832		139.433	294.391
	199.322	335.738		115.027	346.782
	142.238	411.173		222.522	158.581
	134.544	269.603		162.406	111.632
	112.354	481.992		173.938	193.434
	90.0782	123.338		169.998	150.658
	91.3431	127.923		149.15	262.969
	122.17	148.742		126.762	121.872
	123.349	146.416		131.985	90.787
	101.259	152.403		72.7642	158.137
	87.2488	265.653		61.1715	160.128
	144.302	169.238		143.112	116.125
	168.056	199.394		96.0991	346.881
	150.899	225.664		171.002	293.928
	112.427	161.659		310.761	366.837
	205.273	229.038		87.6593	300.42
	122.869	137.726		85.3558	176.882
	226.598	240.834		112.121	325.393
	276.406	324.179		167.72	489.56
	117.9	355.284		134.212	224.539
	108.458	277.31		255.288	305.268
	69.3992	226.317		160.743	269.4
	79.2301	173.462		316.021	347.278
	144.402	185.863		158.628	284.365
	66.2761	164.401		229.548	376.037
	147.449	194.448		130.004	140.582
	156.714	115.949		232.564	251.685
	109.489	176.449		98.8991	136.653
	116.309	276.507			328.174
	180.918	229.217			148.78
	112.446	160.225			262.17
	110.576	253.272			101.269
	125.024				126.038
					290.43
					192.811
					238.112
					234.424
					158.828
					178.825
					189.698
					169.053
					167.386
					744.086
					226.105
					262.398
					408.465
					150.036
					309.474
					398.412
					98.6498
					270.112
					333.48
					200.511
					442.502
					551.382
					499.975
					322.149
					374.272
					398.293
					212.763
					596.652
					536.863
					357.412
					348.736
					327.805
					356.187
					380.266
					684.248
					321.408
					399.987
					661.728
					459.993
					341.557
					296.662
					345.078
					345.452
					488.085
					697.999
					641.483
					562.928
					284.358
					551.47
					893.205
					252.314
					519.653
					456.347
					336.533
					330.365
					736.846
					490.915
					536.231
					437.605
					663.541
					222.914
					195.417
					219.615
					330.041
					296.345
					238.774
					249.683
					503.472
					255.081
					190.518
					432.113
					342.262
					465.508
					543.962
					530.906
					680.249
					586.728
					496.626
					385.203
					244.188
					302.223
					355.856
					306.527
					221.66
