# Supplementary material for: Combinatorial activation of the WNT‐dependent fibrogenic program by distinct complement subunits in dystrophic muscle
Source: EMBO Mol Med. 2023 Nov 6;15(12):e17405. doi: 10.15252/emmm.202317405 (PMC10701616; doi:10.15252/emmm.202317405)
Supplement: Supplementary file 3 — Source Data for Expanded View [file EMMM-15-e17405-s003.zip › Figures_EV/Figure_EV_3/Figure_EV_3_D_E_F_G_H_I_J.xlsx]

## Sheet: Figure_EV_3_D-J
	Fig. EV 3 D				Fig. EV 3 E				Fig. EV 3 F				Fig. EV 3 G
	CD206				CD163				C1qa				C1qb
	mRNA expression (2^-dct)				mRNA expression (2^-dct)				mRNA expression (2^-dct)				mRNA expression (2^-dct)
	CD206-ve	CD206Low	CD206High		CD206-ve	CD206Low	CD206High		CD206-ve	CD206Low	CD206High		CD206-ve	CD206Low	CD206High
	2.23457	4.34694	14.0257		0.00193963	0.0451228	0.646176		20.2521	21.8566	35.261		8.75435	14.9285	16.3362
	2.88786	7.46426	10.4107		0.00359448	0.0536603	0.45376		27.4741	34.7755	32.6724		16.1113	26.7228	13.3614
	1.85318	2.88786	10.7034		0.00233883	0.0196408	0.486327		23.5883	22.0087	36.5044		13.737	15.8895	13.8326
	2.37841	6.9644	15.0324		0.0109722	0.0865693	0.870551		25.8125	47.8352	40.7859		12.8171	29.446	23.2636
	Fig. EV 3 H				Fig. EV 3 I				Fig. EV 3 J
	C1qc				IL-10/TNFα				IL-10/TGFβ1
	mRNA expression (2^-dct)				mRNA expression				mRNA expression
	CD206-ve	CD206Low	CD206High		CD206-ve	CD206Low	CD206High		CD206-ve	CD206Low	CD206High
	9.06307	7.72749	19.5622		1.04972	0.933033	1.17284		0.098073	0.111878	0.260616
	13.3614	11.7127	17.7531		0.852635	0.907519	1.02101		0.087171	0.200267	0.200267
	9.84916	8.57419	18.3792		0.619854	0.712025	0.82932		0.064704	0.110338	0.178006
	15.2422	22.3159	18.7654		0.721965	0.768438	0.650671		0.055169	0.08362	0.102238
