# Supplementary material for: Combinatorial activation of the WNT‐dependent fibrogenic program by distinct complement subunits in dystrophic muscle
Source: EMBO Mol Med. 2023 Nov 6;15(12):e17405. doi: 10.15252/emmm.202317405 (PMC10701616; doi:10.15252/emmm.202317405)
Supplement: Supplementary file 3 — Source Data for Expanded View [file EMMM-15-e17405-s003.zip › Figures_EV/Figure_EV_3/Figure_EV_3_B_C/Figure_EV_3_B_C.xlsx]

## Sheet: Figure_EV_3_B_C
	Fig. EV 3 B				Fig. EV 3 C
	% MAC				Number of cells/mg
	CD206-ve	CD206Low	CD206High		CD206-ve	CD206Low	CD206High
	26.3	44.1	23		72	121	63
	20.2	51	24		46	115	54
	24.9	50.3	19.7		56	112	44
	18.2	41.5	36.3		20	44	39
