# Supplementary material for: Combinatorial activation of the WNT‐dependent fibrogenic program by distinct complement subunits in dystrophic muscle
Source: EMBO Mol Med. 2023 Nov 6;15(12):e17405. doi: 10.15252/emmm.202317405 (PMC10701616; doi:10.15252/emmm.202317405)
Supplement: Supplementary file 3 — Source Data for Expanded View [file EMMM-15-e17405-s003.zip › Figures_EV/Figure_EV_4/Figure_EV_4_A_B_C_D/Figure_EV_4_B_D.xlsx]

## Sheet: Figure_EV_4_B
	Fig. EV 4 B
	Distance MAC - FAPs (μm)
	WT_INJ_1	WT_INJ_2	WT_INJ_3	MDX_1	MDX_2	MDX_3	Fib-MDX_1	Fib-MDX_2	Fib-MDX_3
	0.119422	0.302117	0	0	0	0	0	0	0
	0.135111	0.358267	0.168889	0.521556	0.492391	0	0.149278	0	0
	0.213629	0.377647	0.186597	0.521556	0.559792	0.263889	0.149278	0	0.168889
	0.215916	0.527777	0.263889	0.615489	0.597112	0.337777	0.186597	0	0.186597
	0.263889	0.633333	0.377647	0.932718	0.608937	0.337777	0.298556	0	0.211111
	0.263889	0.769361	0.417245	1.17617	0.932987	0.377647	0.298556	0	0.302117
	0.286614	0.869408	0.447834	1.18933	0.961701	0.394369	0.358267	0.119422	0.358267
	0.358267	0.932987	0.477689	1.18933	1.06815	0.430583	0.373195	0.149278	0.377647
	0.373195	1.10102	0.477689	1.20213	1.10102	0.447834	0.42801	0.149278	0.417245
	0.373195	1.16623	0.761171	1.6493	1.13503	0.472058	0.492391	0.186597	0.422222
	0.373195	1.19422	0.769361	1.66336	1.16623	0.492391	0.534073	0.211111	0.430583
	0.382152	1.31944	0.874675	1.69294	1.19422	0.534073	0.559792	0.238845	0.466494
	0.430583	1.36162	0.908022	1.74935	1.23098	0.597112	0.597112	0.267037	0.472058
	0.466494	1.62986	1.05555	1.97917	1.3435	0.611442	0.643109	0.286614	0.477689
	0.521556	1.6493	1.10102	2.08989	1.43307	0.716534	0.696346	0.302117	0.492391
	0.534073	1.66336	1.17617	2.31742	1.45779	0.74639	0.716534	0.305721	0.514487
	0.538229	1.83777	1.30389	2.37866	1.6169	0.755293	0.755293	0.305721	0.597112
	0.559792	1.9	1.31404	2.38845	1.8127	0.770251	0.761171	0.31513	0.615489
	0.559792	2.06104	1.41878	2.62403	1.87528	1.01558	0.761171	0.341807	0.615489
	0.590073	2.08622	1.55249	2.75255	1.99559	1.08142	0.80111	0.373195	0.643109
	0.597112	2.10246	1.56467	3.03221	2.12164	1.11959	0.80111	0.373195	0.695526
	0.597112	2.27091	1.68197	3.1056	2.17352	1.13503	0.834489	0.393913	0.727595
	0.615489	2.33247	1.70006	3.25878	2.19555	1.18222	0.834489	0.41159	0.74639
	0.667591	2.35062	1.70006	3.37942	2.94951	1.31365	0.840983	0.430583	0.895668
	0.728896	2.65942	1.86597	3.5483	2.99138	1.34094	0.859841	0.472058	0.944117
	0.74639	2.69115	1.88823	3.58888	3.00045	1.35845	0.895668	0.534073	0.955379
	0.74639	2.89677	2.06104	3.67175	3.37777	1.6493	0.906352	0.538229	0.997445
	0.764303	3.20513	2.10246	3.86092	3.50585	1.70987	0.908022	0.559792	1.00486
	0.787826	3.23324	2.24693	4.37972	3.51083	1.82217	0.932987	0.611741	1.02897
	0.834489	3.33959	2.39311	4.72058	3.52966	1.82224	0.962814	0.615489	1.05555
	0.840983	3.44385	2.40142	4.95802	4.20492	1.91076	1.00139	0.616201	1.07646
	0.869408	3.5483	2.69115	4.96854	4.3904	1.95867	1.17617	0.688933	1.08142
	0.908022	3.61364	2.91559	5.40914	4.41863	2.06104	1.19422	0.726418	1.11959
	0.921989	3.73661	3.12933	5.42518	4.44437	2.23099	1.20352	0.844444	1.16623
	0.932987	3.92299	3.46746	5.70859	4.61805	2.38845	1.22953	0.854517	1.24681
	1.0748	4.01293	3.62096	5.73386	4.66494	2.43517	1.22953	0.870433	1.39948
	1.13503	4.11802	3.92299	6.35616	4.6984	2.44577	1.23098	0.874675	1.55708
	1.19422	4.6882	4.07465	6.42069	5.57313	2.67167	1.27463	0.932987	1.59007
	1.3435	4.74178	4.08015	7.15182	5.74137	2.74444	1.27543	0.932987	1.62414
	1.3435	4.75732	4.28819	7.53123	6.03101	3.00698	1.31944	0.955379	1.62695
	2.06163	4.78191	4.78191	7.73081	6.6588	3.17583	1.33518	0.955379	1.70903
	2.09922	4.88372	4.92035	7.73111	6.86841	3.2328	1.35785	1.05555	1.77534
	2.21918	5.06666	5.1745	8.11809	6.94433	3.28206	1.37627	1.05555	1.80373
	2.23099	5.09419	5.24157	8.15227	7.42883	3.47147	1.37627	1.0748	1.8127
	2.57704	5.23804	5.27777	8.26629	7.55716	3.62096	1.45737	1.18174	1.94635
	2.69115	5.4402	5.27777	9.49999	7.91173	3.6246	1.62695	1.31944	1.94635
	2.76597	5.46017	5.68433	9.67247	8.03236	4.20699	1.72034	1.33069	2.00277
	2.81148	5.52062	6.20279	10.2042	8.07344	4.24328	1.88823	1.44299	2.01537
	2.83757	5.60066	6.23403	10.3105	8.30994	4.84076	1.92266	1.47611	2.03018
	2.89845	5.77021	6.47598	10.3698	8.43443	4.94423	2.06104	1.5044	2.33657
	3.36393	5.83117	7.27969	10.8231	8.65426	5.59121	2.09522	1.64206	2.47099
	4.33433	6.59532	7.46754	10.8505	9.45153	5.59366	2.11214	1.68971	2.55575
	4.35984	6.7003	7.53077	11.6404	10.4831	5.79655	2.12754	1.70203	2.61236
	4.48611	6.76416	7.55662	11.8498	11.8059	6.16054	2.27006	1.83771	2.74671
	4.61994	6.86679	7.61543	11.8956	13.0305	6.21255	2.30903	1.95867	2.89845
	4.72289	7.09316	8.01283	12.1647	14.627	6.23835	2.31742	1.96345	3.01664
	5.23804	7.11039	8.04279	14.0433	17.2892	6.2386	2.36029	2.03018	3.02265
	5.3947	7.28686	8.5469	14.1032	22.3643	6.43423	2.41812	2.06104	3.27923
	5.76341	7.53643	8.77206	14.3043	25.4242	6.49658	2.69115	2.1923	3.52309
	6.43423	7.95034	8.86163	14.3842	42.3591	6.80242	2.95036	2.53333	3.60141
	7.41958	8.70433	8.94377	14.6145	50.4405	6.90278	3.09431	2.64935	3.89269
	7.43331	8.91967	9.0571	15.4225		7.18522	3.38857	2.69429	3.91837
	7.43834	8.97318	9.26129	15.7875		7.34035	3.47147	3.10728	4.1655
	7.76389	9.29793	9.56312	15.8899		7.7612	3.5349	3.43664	4.37972
	8.45474	9.34628	9.73517	16.3376		7.76245	3.56271	3.67891	4.50067
	8.85109	9.357	9.90441	16.7518		7.96334	3.62307	4.03672	4.61063
	9.25644	10.0312	9.97731	17.4304		7.96647	3.73493	4.12483	4.63002
	9.50065	10.1684	10.152	17.6825		8.25007	3.7953	4.20636	4.75117
	11.2656	10.565	10.5123	17.6914		9.02638	3.80586	4.23571	4.92391
	12.053	11.1335	10.8484	19.121		9.08317	3.88293	4.39163	5.35115
	12.1221	11.7497	11.2207	19.6415		9.65642	3.94388	4.89579	5.57349
	12.4224	11.871	11.4374	20.2938		9.86554	3.96641	4.98722	5.97298
	13.4395	12.4406	11.5678	20.3938		10.0945	4.09665	5.38436	6.00565
	14.1993	13.0009	11.8683	21.6974		10.2629	4.10938	5.41962	6.01018
	14.2219	13.2182	11.875	22.0995		10.4044	4.17124	5.59792	6.41244
	14.3904	13.3768	12.1758	22.6442		11.1159	4.24852	5.7039	6.47738
	14.5278	14.0482	13.3801	23.8414		11.2718	4.26757	5.76166	7.07561
	15.3174	14.5235	13.4104	24.1165		11.4428	4.33864	5.97589	7.43233
	15.4055	14.8717	13.5691	24.1624		12.0352	4.52073	6.25116	7.57273
	15.5051	15.5708	13.6683	24.3438		12.4475	4.54394	6.412	7.71205
	16.4366	16.0229	14.2586	24.4492		13.042	4.58806	6.95629	7.82536
	18.2736	16.3494	14.3339	25.5647		13.3061	4.66494	7.26418	8.34489
	18.2951	16.4864	14.5737	25.7542		13.564	4.75732	7.93777	9.14186
	18.3969	17.4246	14.6512	25.9898		14.4663	4.80666	8.01109	9.33406
	18.8564	17.5011	15.6901	26.1812		15.1742	4.90068	8.07775	10.2818
	19.3998	18.1142	16.3206	28.6565		16.2586	5.08599	9.21723	10.4929
	19.4463	18.8711	17.8492	28.9884		16.7117	5.27895	9.46211	11.0875
	20.2271	19.2809	18.9562	29.9293		16.724	5.47001	9.8967	11.3518
	21.8946	20.709	19.1198	32.8944		17.396	5.5638	10.4548	11.6472
	22.2809	21.4853	19.6247	33.1471		17.4246	5.61793	10.8227	12.5322
	23.0918	21.5881	22.1373	34.6513		19.0764	6.07517	11.2695	12.9209
	23.7955	24.2678	23.1103	36.0721		19.3046	6.7397	12.1889	13.0719
	23.9553	24.8762	24.4643	38.7218		21.5063	7.09433	12.9175	13.2891
	24.9585	25.2295	24.5885	39.6255		22.9636	7.21789	13.0556	14.0702
	27.5356	29.9359	25.0902	44.6052		29.8929	7.65959	15.5703	14.8867
	28.3592	30.3897	27.6021	46.8881		30.9314	8.21029	24.6503	15.978
	31.8072	41.4843	30.3194	51.4102		31.737	8.37525	25.2017	16.7834
	32.5285	41.5305	30.5562	59.6697		35.4816	9.03578	27.6597	17.2812
	37.3923	62.1304	31.441	70.6099		38.7584	10.9347	29.4806	18.7497
	38.553	65.5725	67.7872	75.0122		90.801	12.9949	30.6636	23.7632
	43.2579						20.205		30.7875
	43.5529								36.5217
	44.809
	49.6021
	56.1037
	71.4653
	80.6354

## Sheet: Figure_EV_4_D
	Fig. EV 4 D				Fig. EV 4 D
	% MAC-FAPs contacts				WT_INJ_1				WT_INJ_2				WT_INJ_3				MDX_1				MDX_2				MDX_3				Fib_MDX_1				Fib_MDX_2				Fib_MDX_3
	WT-INJ	MDX	FIB-MDX		Distance MAC-FAPs (μm)	Number of contacts	Total number of measurements	% MAC-FAPs contacts	Distance MAC-FAPs (μm)	Number of contacts	Total number of measurements	% MAC-FAPs contacts	Distance MAC-FAPs (μm)	Number of contacts	Total number of measurements	% MAC-FAPs contacts	Distance MAC-FAPs (μm)	Number of contacts	Total number of measurements	% MAC-FAPs contacts	Distance MAC-FAPs (μm)	Number of contacts	Total number of measurements	% MAC-FAPs contacts	Distance MAC-FAPs (μm)	Number of contacts	Total number of measurements	% MAC-FAPs contacts	Distance MAC-FAPs (μm)	Number of contacts	Total number of measurements	% MAC-FAPs contacts	Distance MAC-FAPs (μm)	Number of contacts	Total number of measurements	% MAC-FAPs contacts	Distance MAC-FAPs (μm)	Number of contacts	Total number of measurements	% MAC-FAPs contacts
	46.729	20	59.4059		0.119422	50	107	46.729	0.302117	27	100	27	0	33	100	33	0	20	100	20	0	25	61	40.9836	0	39	100	39	0	60	101	59.4059	0	62	100	62	0	55	102	53.9216
	27	40.9836	62		0.135111				0.358267				0.168889				0.521556				0.492391				0				0.149278				0				0
	33	39	53.9216		0.213629				0.377647				0.186597				0.521556				0.559792				0.263889				0.149278				0				0.168889
					0.215916				0.527777				0.263889				0.615489				0.597112				0.337777				0.186597				0				0.186597
					0.263889				0.633333				0.377647				0.932718				0.608937				0.337777				0.298556				0				0.211111
					0.263889				0.769361				0.417245				1.17617				0.932987				0.377647				0.298556				0				0.302117
					0.286614				0.869408				0.447834				1.18933				0.961701				0.394369				0.358267				0.119422				0.358267
					0.358267				0.932987				0.477689				1.18933				1.06815				0.430583				0.373195				0.149278				0.377647
					0.373195				1.10102				0.477689				1.20213				1.10102				0.447834				0.42801				0.149278				0.417245
					0.373195				1.16623				0.761171				1.6493				1.13503				0.472058				0.492391				0.186597				0.422222
					0.373195				1.19422				0.769361				1.66336				1.16623				0.492391				0.534073				0.211111				0.430583
					0.382152				1.31944				0.874675				1.69294				1.19422				0.534073				0.559792				0.238845				0.466494
					0.430583				1.36162				0.908022				1.74935				1.23098				0.597112				0.597112				0.267037				0.472058
					0.466494				1.62986				1.05555				1.97917				1.3435				0.611442				0.643109				0.286614				0.477689
					0.521556				1.6493				1.10102				2.08989				1.43307				0.716534				0.696346				0.302117				0.492391
					0.534073				1.66336				1.17617				2.31742				1.45779				0.74639				0.716534				0.305721				0.514487
					0.538229				1.83777				1.30389				2.37866				1.6169				0.755293				0.755293				0.305721				0.597112
					0.559792				1.9				1.31404				2.38845				1.8127				0.770251				0.761171				0.31513				0.615489
					0.559792				2.06104				1.41878				2.62403				1.87528				1.01558				0.761171				0.341807				0.615489
					0.590073				2.08622				1.55249				2.75255				1.99559				1.08142				0.80111				0.373195				0.643109
					0.597112				2.10246				1.56467				3.03221				2.12164				1.11959				0.80111				0.373195				0.695526
					0.597112				2.27091				1.68197				3.1056				2.17352				1.13503				0.834489				0.393913				0.727595
					0.615489				2.33247				1.70006				3.25878				2.19555				1.18222				0.834489				0.41159				0.74639
					0.667591				2.35062				1.70006				3.37942				2.94951				1.31365				0.840983				0.430583				0.895668
					0.728896				2.65942				1.86597				3.5483				2.99138				1.34094				0.859841				0.472058				0.944117
					0.74639				2.69115				1.88823				3.58888				3.00045				1.35845				0.895668				0.534073				0.955379
					0.74639				2.89677				2.06104				3.67175				3.37777				1.6493				0.906352				0.538229				0.997445
					0.764303				3.20513				2.10246				3.86092				3.50585				1.70987				0.908022				0.559792				1.00486
					0.787826				3.23324				2.24693				4.37972				3.51083				1.82217				0.932987				0.611741				1.02897
					0.834489				3.33959				2.39311				4.72058				3.52966				1.82224				0.962814				0.615489				1.05555
					0.840983				3.44385				2.40142				4.95802				4.20492				1.91076				1.00139				0.616201				1.07646
					0.869408				3.5483				2.69115				4.96854				4.3904				1.95867				1.17617				0.688933				1.08142
					0.908022				3.61364				2.91559				5.40914				4.41863				2.06104				1.19422				0.726418				1.11959
					0.921989				3.73661				3.12933				5.42518				4.44437				2.23099				1.20352				0.844444				1.16623
					0.932987				3.92299				3.46746				5.70859				4.61805				2.38845				1.22953				0.854517				1.24681
					1.0748				4.01293				3.62096				5.73386				4.66494				2.43517				1.22953				0.870433				1.39948
					1.13503				4.11802				3.92299				6.35616				4.6984				2.44577				1.23098				0.874675				1.55708
					1.19422				4.6882				4.07465				6.42069				5.57313				2.67167				1.27463				0.932987				1.59007
					1.3435				4.74178				4.08015				7.15182				5.74137				2.74444				1.27543				0.932987				1.62414
					1.3435				4.75732				4.28819				7.53123				6.03101				3.00698				1.31944				0.955379				1.62695
					2.06163				4.78191				4.78191				7.73081				6.6588				3.17583				1.33518				0.955379				1.70903
					2.09922				4.88372				4.92035				7.73111				6.86841				3.2328				1.35785				1.05555				1.77534
					2.21918				5.06666				5.1745				8.11809				6.94433				3.28206				1.37627				1.05555				1.80373
					2.23099				5.09419				5.24157				8.15227				7.42883				3.47147				1.37627				1.0748				1.8127
					2.57704				5.23804				5.27777				8.26629				7.55716				3.62096				1.45737				1.18174				1.94635
					2.69115				5.4402				5.27777				9.49999				7.91173				3.6246				1.62695				1.31944				1.94635
					2.76597				5.46017				5.68433				9.67247				8.03236				4.20699				1.72034				1.33069				2.00277
					2.81148				5.52062				6.20279				10.2042				8.07344				4.24328				1.88823				1.44299				2.01537
					2.83757				5.60066				6.23403				10.3105				8.30994				4.84076				1.92266				1.47611				2.03018
					2.89845				5.77021				6.47598				10.3698				8.43443				4.94423				2.06104				1.5044				2.33657
					3.36393				5.83117				7.27969				10.8231				8.65426				5.59121				2.09522				1.64206				2.47099
					4.33433				6.59532				7.46754				10.8505				9.45153				5.59366				2.11214				1.68971				2.55575
					4.35984				6.7003				7.53077				11.6404				10.4831				5.79655				2.12754				1.70203				2.61236
					4.48611				6.76416				7.55662				11.8498				11.8059				6.16054				2.27006				1.83771				2.74671
					4.61994				6.86679				7.61543				11.8956				13.0305				6.21255				2.30903				1.95867				2.89845
					4.72289				7.09316				8.01283				12.1647				14.627				6.23835				2.31742				1.96345				3.01664
					5.23804				7.11039				8.04279				14.0433				17.2892				6.2386				2.36029				2.03018				3.02265
					5.3947				7.28686				8.5469				14.1032				22.3643				6.43423				2.41812				2.06104				3.27923
					5.76341				7.53643				8.77206				14.3043				25.4242				6.49658				2.69115				2.1923				3.52309
					6.43423				7.95034				8.86163				14.3842				42.3591				6.80242				2.95036				2.53333				3.60141
					7.41958				8.70433				8.94377				14.6145				50.4405				6.90278				3.09431				2.64935				3.89269
					7.43331				8.91967				9.0571				15.4225								7.18522				3.38857				2.69429				3.91837
					7.43834				8.97318				9.26129				15.7875								7.34035				3.47147				3.10728				4.1655
					7.76389				9.29793				9.56312				15.8899								7.7612				3.5349				3.43664				4.37972
					8.45474				9.34628				9.73517				16.3376								7.76245				3.56271				3.67891				4.50067
					8.85109				9.357				9.90441				16.7518								7.96334				3.62307				4.03672				4.61063
					9.25644				10.0312				9.97731				17.4304								7.96647				3.73493				4.12483				4.63002
					9.50065				10.1684				10.152				17.6825								8.25007				3.7953				4.20636				4.75117
					11.2656				10.565				10.5123				17.6914								9.02638				3.80586				4.23571				4.92391
					12.053				11.1335				10.8484				19.121								9.08317				3.88293				4.39163				5.35115
					12.1221				11.7497				11.2207				19.6415								9.65642				3.94388				4.89579				5.57349
					12.4224				11.871				11.4374				20.2938								9.86554				3.96641				4.98722				5.97298
					13.4395				12.4406				11.5678				20.3938								10.0945				4.09665				5.38436				6.00565
					14.1993				13.0009				11.8683				21.6974								10.2629				4.10938				5.41962				6.01018
					14.2219				13.2182				11.875				22.0995								10.4044				4.17124				5.59792				6.41244
					14.3904				13.3768				12.1758				22.6442								11.1159				4.24852				5.7039				6.47738
					14.5278				14.0482				13.3801				23.8414								11.2718				4.26757				5.76166				7.07561
					15.3174				14.5235				13.4104				24.1165								11.4428				4.33864				5.97589				7.43233
					15.4055				14.8717				13.5691				24.1624								12.0352				4.52073				6.25116				7.57273
					15.5051				15.5708				13.6683				24.3438								12.4475				4.54394				6.412				7.71205
					16.4366				16.0229				14.2586				24.4492								13.042				4.58806				6.95629				7.82536
					18.2736				16.3494				14.3339				25.5647								13.3061				4.66494				7.26418				8.34489
					18.2951				16.4864				14.5737				25.7542								13.564				4.75732				7.93777				9.14186
					18.3969				17.4246				14.6512				25.9898								14.4663				4.80666				8.01109				9.33406
					18.8564				17.5011				15.6901				26.1812								15.1742				4.90068				8.07775				10.2818
					19.3998				18.1142				16.3206				28.6565								16.2586				5.08599				9.21723				10.4929
					19.4463				18.8711				17.8492				28.9884								16.7117				5.27895				9.46211				11.0875
					20.2271				19.2809				18.9562				29.9293								16.724				5.47001				9.8967				11.3518
					21.8946				20.709				19.1198				32.8944								17.396				5.5638				10.4548				11.6472
					22.2809				21.4853				19.6247				33.1471								17.4246				5.61793				10.8227				12.5322
					23.0918				21.5881				22.1373				34.6513								19.0764				6.07517				11.2695				12.9209
					23.7955				24.2678				23.1103				36.0721								19.3046				6.7397				12.1889				13.0719
					23.9553				24.8762				24.4643				38.7218								21.5063				7.09433				12.9175				13.2891
					24.9585				25.2295				24.5885				39.6255								22.9636				7.21789				13.0556				14.0702
					27.5356				29.9359				25.0902				44.6052								29.8929				7.65959				15.5703				14.8867
					28.3592				30.3897				27.6021				46.8881								30.9314				8.21029				24.6503				15.978
					31.8072				41.4843				30.3194				51.4102								31.737				8.37525				25.2017				16.7834
					32.5285				41.5305				30.5562				59.6697								35.4816				9.03578				27.6597				17.2812
					37.3923				62.1304				31.441				70.6099								38.7584				10.9347				29.4806				18.7497
					38.553				65.5725				67.7872				75.0122								90.801				12.9949				30.6636				23.7632
					43.2579																								20.205								30.7875
					43.5529																																36.5217
					44.809
					49.6021
					56.1037
					71.4653
					80.6354
