# Supplementary material for: Combinatorial activation of the WNT‐dependent fibrogenic program by distinct complement subunits in dystrophic muscle
Source: EMBO Mol Med. 2023 Nov 6;15(12):e17405. doi: 10.15252/emmm.202317405 (PMC10701616; doi:10.15252/emmm.202317405)
Supplement: Supplementary file 3 — Source Data for Expanded View [file EMMM-15-e17405-s003.zip › Figures_EV/Figure_EV_4/Figure_EV_4_E_F_G_H/Figure_EV_4_E_F_G_H.xlsx]

## Sheet: Figure_EV_4_E-H
	Fig. EV 4 E				Fig. EV 4 F
	TNFα/TGFβ1				TNFα/IL-10
	mRNA expression				mRNA expression
	3 mo	1 yo			3 mo	1 yo
	MDX	MDX	Fib-MDX		MDX	MDX	Fib-MDX
	0.208772	0.098755	0.479632		1.10191	0.939523	1.95884
	0.216134	0.386891	0.193446		0.784584	1.14076	2.39496
	0.216134	0.400535	0.784584		0.812253	1.21419	2.9897
	0.146604	0.234881	0.702223		0.726986	1.36604	1.97246
	Fig. EV 4 G				Fig. EV 4 H
	CD206				CD163
	mRNA expression (2^-dct)				mRNA expression (2^-dct)
	3 mo	1 yo			3 mo	1 yo
	MDX	MDX	Fib-MDX		MDX	MDX	Fib-MDX
	4.40762	10.9283	9.64646		0.118257	0.236514	0.153893
	4.62675	4.25748	6.10504		0.136787	0.072293	0.260616
	4.40762	5.20537	11.9588		0.119908	0.067921	0.20166
	4.78991	3.94493	9.06307		0.154963	0.05329	0.214641
