# Supplementary material for: Combinatorial activation of the WNT‐dependent fibrogenic program by distinct complement subunits in dystrophic muscle
Source: EMBO Mol Med. 2023 Nov 6;15(12):e17405. doi: 10.15252/emmm.202317405 (PMC10701616; doi:10.15252/emmm.202317405)
Supplement: Supplementary file 3 — Source Data for Expanded View [file EMMM-15-e17405-s003.zip › Figures_EV/Figure_EV_4/Figure_EV_4_I/Figure_EV_4_I.xlsx]

## Sheet: Figure_EV_4_I
	Fig. EV 4 I			Fig. EV 4 I
	TGFβ2+ve cells (% of PDGFRα+ve cells)			Sample	Total number of analyzed PDGFRα+ve cells (i.e., FAPs)	Number of PDGFRα+ve TGFβ2+ve cells	% of TGFβ2+ve FAPs
				MDX_1	344	159	46.2209
	MDX	FIB-MDX		MDX_2	406	210	51.7241
	46.2209	53.4884		MDX_3	412	149	36.165
	51.7241	62.5397		Fib_MDX_1	387	207	53.4884
	36.1651	64.8298		Fib_MDX_2	315	197	62.5397
				Fib_MDX_3	617	400	64.8298
