# Supplementary material for: Combinatorial activation of the WNT‐dependent fibrogenic program by distinct complement subunits in dystrophic muscle
Source: EMBO Mol Med. 2023 Nov 6;15(12):e17405. doi: 10.15252/emmm.202317405 (PMC10701616; doi:10.15252/emmm.202317405)
Supplement: Supplementary file 3 — Source Data for Expanded View [file EMMM-15-e17405-s003.zip › Figures_EV/Figure_EV_5/Figure_EV_5_B_C_D_E_F_G_H_I_J_K/Figure_EV_5_B_C_D_E_F_G_H_I_J_K.xlsx]

## Sheet: Figure_EV_5_B-K
	Fig. EV 5 B				Fig. EV 5 C				Fig. EV 5 D				Fig. EV 5 E				Fig. EV 5 F
	C1qr				C1s				C1qa				C1qb				C1qc
	mRNA expression (2^-dct)				mRNA expression (2^-dct)				mRNA expression (2^-dct)				mRNA expression (2^-dct)				mRNA expression (2^-dct)
	Fib-MDX	WT INJ			Fib-MDX	WT INJ			Fib-MDX	WT INJ			Fib-MDX	WT INJ			Fib-MDX	WT INJ
		CNTR	C1r/s INH			CNTR	C1r/s INH			CNTR	C1r/s INH			CNTR	C1r/s INH			CNTR	C1r/s INH
	25.6342	6.86852	9.18959		15.1369	6.32033	6.72717		25.6342	16.2233	21.259		10.7779	9.44794	11.7127		4.72397	3.4822	3.605
	24.2515	8.28212	7.3615		15.3482	7.21	6.19026		21.4068	17.2676	16		10.3388	11.6318	9.38268		5.61778	3.29436	2.96905
	19.2929	5.6962	7.6211		16.9123	5.65685	6.54322		35.261	19.0273	19.1597		14.2215	7.56846	10.0561		6.72717	8.05564	3.05252
	24.9333				16.6794				31.125				12.042				6.32033
	Fig. EV 5 G			Fig. EV 5 H			Fig. EV 5 I			Fig. EV 5 J			Fig. EV 5 K
	Axin2			LGR5			TGFβ2			Collagen 1			Collagen 3
	mRNA expression (2^-dct)			mRNA expression (2^-dct)			mRNA expression (2^-dct)			mRNA expression (2^-dct)			mRNA expression (2^-dct)
	CNTR	C1r/s INH		CNTR	C1r/s INH		CNTR	C1r/s INH		CNTR	C1r/s INH		CNTR	C1r/s INH
	0.048027	0.063813		0.094732	0.090246		1.11729	1.52626		401.707	600.491		709.176	837.532
	0.063813	0.05954		0.0625	0.089622		1.19748	1.05702		501.463	439.586		754.826	754.826
	0.05672	0.037163		0.063372	0.052193		1.30134	1.18921		418.766	418.766		666.287	776.047
