# Supplementary material for: Combinatorial activation of the WNT‐dependent fibrogenic program by distinct complement subunits in dystrophic muscle
Source: EMBO Mol Med. 2023 Nov 6;15(12):e17405. doi: 10.15252/emmm.202317405 (PMC10701616; doi:10.15252/emmm.202317405)
Supplement: Supplementary file 3 — Source Data for Expanded View [file EMMM-15-e17405-s003.zip › Figures_EV/Figure_EV_5/Figure_EV_5_L_M_N_O/Figure_EV_M_N_O.xlsx]

## Sheet: Figure_EV_5_M
	Fig. EV 5 M			Fig. EV 5 M
	% Fibrotic Area			CNTR_1						CNTR_2						CNTR_3						C1r/s_INH_1						C1r/s_INH_2						C1r/s_INH_3
	CNTR	C1r/s INH		Area Tot	Area Col1	Tot Area Col1	Area Col1/Area Tot	% Area Col1	Average	Area Tot	Area Col1	Tot Area Col1	Area Col1/Area Tot	% Area Col1	Average	Area Tot	Area Col1	Tot Area Col1	Area Col1/Area Tot	% Area Col1	Average	Area Tot	Area Col1	Tot Area Col1	Area Col1/Area Tot	% Area Col1	Average	Area Tot	Area Col1	Tot Area Col1	Area Col1/Area Tot	% Area Col1	Average	Area Tot	Area Col1	Tot Area Col1	Area Col1/Area Tot	% Area Col1	Average
	14.9218	17.667		56707.3	893.101	8031.52	0.141631	14.1631	14.9218	190803	285.265	16209.8	0.0849558	8.49558	11.5856	327280	6737.11	58819.9	0.179724	17.9724	20.8279	9243.48	274.134	1243.09	0.134482	13.4482	17.667	223156	1143.12	23291.7	0.104374	10.4374	12.3372	167495	93.989	27053.3	0.161518	16.1518	14.9675
	11.5856	12.3372			1734.05						710.276						2084.24						63.071						456.959						197.253
	20.8279	14.9675			127.586						81.828						226.109						42.46						45.552						1178.37
					1036.76						93.783						126.349						49.674						638.753						129.441
					975.341						162.832						58.949						86.775						1346.14						525.802
					738.514						98.523						39.162						170.664						604.95						348.542
					1063.35						112.952						410.583						107.18						231.674						1504.65
					342.977						23.497						49.262						71.934						139.747						686.779
					394.506						60.186						68.018						226.934						146.548						876.199
					121.402						187.566						45.139						89.867						212.712						3989.58
					216.834						125.525						55.445						60.392						92.34						179.733
					43.903						359.26						105.738					49874.5	979.257	6934.36	0.139036	13.9036			291.036						67.194
					63.896						1149.92						86.569						65.751						15.871						1409.21
					39.987						107.386						136.243						105.531						16.283						215.391
					46.994						95.844						2557.69						61.01						92.34						971.631
					116.249						20.199						99.76						108.005						59.361						434.08
					54.002						125.731						52.972						75.438						676.473						120.166
					22.054						114.394						339.061						428.309						61.423						1211.14
				65788.3	293.921	9021.28	0.137126	13.7126			1603.38						2256.15						83.889						58.949						275.989
					379.872						81.004						894.131						55.651						124.494						4147.47
					131.296						76.675						145.724						61.629						1274						196.841
					318.243						104.295						4386.15						231.262						69.049						998.838
					243.217						27.826						101.203						229.201						121.402						582.072
					382.964						136.449						587.637						23.909						330.61						1323.68
					109.241						106.562						52.56						108.829						60.186						5155.17
					71.522						455.722						580.835						71.934						141.396						47.613
					1984.9						219.514						111.303						97.081						663.694						75.645
					242.392						479.22						9023.35						30.093						328.343						110.89
					590.728						52.147						93.989						276.195						230.438					100158	207.559	17008.3	0.169814	16.9814
					307.937						73.377						272.691						56.476						58.743						11098.9
					294.746						211.269						91.309						392.445						31.124						56.476
					17.726						70.286						68.843						53.796						165.511						151.289
					154.175						66.782						172.931						69.255						191.276						155.618
					163.244						102.44						519.412						119.547						311.441						505.603
					415.324						427.278						352.871						168.809						1636.56						4187.66
					311.235						16.489						330.198						64.514						2357.35						115.631
					255.79						75.232						243.217						449.951						1005.02						109.86
					989.975						311.029						658.953						38.956						1140.65						317.625
					258.469						156.236						54.621						211.887						79.767						102.027
					116.868						260.943						239.301						182.619						111.097					77227.7	2754.33	11668.6	0.151094	15.1094
					654.418						84.714						172.931						347.512						104.707						282.997
					108.829						283.822						1638.62						142.838						1261.02						336.175
					52.56						234.354						72.347						93.164						123.463						45.552
					171.695						121.815						4157.15						70.492						76.263						5467.85
				23659.2	95.226	2441.86	0.103209	10.3209			59.774						961.943						49.88						1140.03						745.315
					97.699						82.653						3238.29						190.657						646.174						547.238
					37.719						1300.39						368.948						118.929						91.516						432.431
					584.751						142.632						744.079						60.804						121.196						96.462
					153.144						96.256						293.715						112.745						68.637						152.938
					157.06						668.434						8725.92						31.948						249.194						392.239
					288.769						54.415						3704.73						41.017						1510.42						267.332
					18.963						2240.89						225.491						182.413						159.946						147.785
					39.78						96.875					187528	745.522	62939	0.335625	33.5625			42.254						70.286					105562	5464.75	12274.2	0.116275	11.6275
					415.324						65.133						28711.8						149.022						270.218						323.19
					290.624						649.678						735.834						51.529						111.303						107.18
					152.938						322.984						5508.45						74.82						58.743						274.959
					109.86						166.748						6871.7						51.941						87.187						1132.19
				324183	151.083	53057.6	0.163665	16.3665			109.654						14645.6						72.965						66.369						1063.56
					472.006						16.902						166.129						148.197						43.284						48.025
					965.86						83.065						165.099					51664.2	153.144	7310.11	0.141493	14.1493			62.041						3719.98
					208.796						74.408						141.396						162.419						77.294						75.232
					1762.91						75.438						1281.63						57.712						130.059						65.133
					346.687						29.475						555.07						129.029					89299.3	909.59	7921.04	0.0887021	8.87021
					148.404						26.589						124.494						95.226						98.317
					1235.66						93.577						539.199						995.128						361.115
					53.384					104180	2286.45	10909.9	0.104722	10.4722			1080.67						381.933						274.753
					221.781						53.796						539.818						66.163						3540.04
					99.966						50.086						398.01						64.308						366.268
					756.24						610.516						367.093						989.563						180.352
					88.012						52.56						163.038						488.289						248.164
					261.149						243.423						46.788						187.153						176.848
					32.154						133.769						73.583						176.641						45.552
					131.708						59.98						78.118						181.176						609.073
					127.38						206.734					350266	10872.6	66769.2	0.190624	19.0624			72.759						106.562
					50.498						418.003						151.289						53.384						118.929
					64.308						339.885						331.022						71.522						32.566
					467.265						134.388						216.422						69.667						273.722
					243.835						125.731						130.678						95.019						149.434
					829.205						22.673						951.638						175.405						113.158
					152.938						52.766						123.67						140.777						316.594
					43.49						68.637						81.416						247.545					443497	901.139	62300.6	0.140476	14.0476
					32.36						76.469						298.044						160.977						14118.5
					167.778						108.005						128.204						119.135						305.052
					115.425						82.034						9056.94						180.97						541.673
					264.447						346.275						513.435						253.729						151.907
					193.337						346.275						193.543						328.549						910.414
					172.313						385.231						77.087						132.945						234.148
					32.772						1350.27						957.409						269.6						133.151
					15.253						45.552						306.907						225.903						1240.41
					204.467						71.11						6408.56						89.042						359.672
					213.33						220.956						768.4						206.734						183.649
					496.74						207.147						442.943						288.562						4353.99
					94.813						118.311						211.063					205720	31.742	29834.5	0.145025	14.5025			258.676
					515.084						257.851						8597.72						242.392						618.76
					52.972						809.418						461.081						87.187						705.123
					450.982						94.195						295.364						457.165						409.14
					68.637						48.025						666.579						76.675						650.708
					426.248						25.558						79.973						135.624						381.933
					266.92						16.283						365.031						124.906						1032.23
					257.027						932.675						76.675						1144.56						871.458
					314.533						102.646						168.603						213.742						1179.4
					34.009						150.052						3472.23						674.618						183.855
					69.873						125.731						2789.78						638.547						563.521
					396.979						47.407						102.027						64.514						152.114
					700.794						56.064						2272.84						76.675						241.362
					76.469						27.001						0.206						903.406						2425.16
					50.292					153461	630.715	29429.2	0.19177	19.177			51.941						81.828						2310.97
					158.297						103.058						6289.01						89.66						215.185
					253.729						160.152						376.368						123.876						191.482
					151.701						48.025						287.12						1657.38						2048.59
					75.438						422.744						113.982						1468.78						213.948
					86.981						45.758						106.15						255.172						3892.09
					195.398						125.319						78.118						216.834						235.384
					137.892						165.305						89.248						264.241						389.971
					296.395						492.617						344.832						815.601						138.51
					198.49						69.873						5319.24						372.245						701.825
					571.766						175.817						245.896						41.429						114.394
					127.38						56.064						136.655						166.954						275.165
					77.706						56.27						23.497						313.296						692.962
					44.315						204.673						816.425						1103.75						1000.49
					64.927						32.36						443.562						1410.45						524.977
					678.534						217.246						53.178						105.119						830.854
					42.46						64.927						88.012						2169.16						442.325
					843.633						25.765						155.411						2712.49						293.921
					2041.79						126.143						85.95						397.804						105.325
					587.224						18.55						95.226						163.244						1999.33
					137.892						115.837					253950	4341.01	49885.8	0.19644	19.644			716.253						112.952
					13434.4						117.486						3350						68.224						345.038
					82.446						259.088						253.935						283.822						68.224
					43.49						46.17						337.206						88.012						771.08
					18.138						40.605						1198.57						140.365						306.494
					53.796						17.52						81.21						44.315						590.316
					8778.48						77.706						4756.95						93.371						1428.8
					30.093						28.65						148.404						4313.6						368.948
					86.775						161.183						1304.51						51.941						755.621
					126.349						40.605						2159.07						103.882						80.179
					103.47						35.658						90.073						187.566						2017.26
					541.261						172.313						206.528						208.177						941.126
					227.964						101.615						326.282						163.244						53.796
					141.808						34.627						127.998						348.954						72.347
					94.607						158.915						89.042						462.937						132.945
					61.629						882.176						204.261						43.903						182.619
					258.469						479.014						203.024						188.184						62.041
					44.727						367.917						9230.49						308.556						73.171
					17.726						77.087						395.124						177.26						161.183
					720.994						35.04						2477.72						103.676						140.777
					90.073						831.266						2067.34						120.166						160.358
					39.368						82.653						248.37						70.904						2152.68
					46.376						158.709						62.865						700.588						112.539
					45.964						205.498						2697.03						183.031						53.178
					43.284						18.757						823.021						69.255						344.832
					52.972						301.754						901.964						55.651						155.824
					670.701						53.796						89.042						167.778						25.352
					171.901						5722.4						3735.03						134.182						120.784
					29.681						120.372						180.352						115.013						59.774
					36.276						185.092						77.912						169.015						68.843
					89.248						109.241						213.948						76.675						46.376
					432.225						103.058						671.526						248.37						104.913
					185.711						1357.07						1082.11						176.641						423.362
					59.98						76.263						278.05						109.448						82.034
					2060.13						137.273						92.546						96.668					359310	917.422	57467	0.159937	15.9937
					118.517						309.38						4174.67						298.456						365.238
					282.173						50.498						48.849						84.301						300.723
					193.337						91.928						84.92						61.01						322.159
					87.393						262.592						87.393					105996	891.039	24305.6	0.229306	22.9306			353.695
					95.844						47.819						585.163						118.929						136.861
					59.774						166.542						357.611						606.393						97.699
					315.151						538.375						44.727						97.699						414.912
					380.696						55.445					99129.8	1939.55	13777.2	0.138981	13.8981			81.004						270.836
					177.26						80.591						484.785						143.457						376.368
					297.838						56.27						990.8						1764.56						1107.46
					171.695						279.493						143.045						93.577						234.972
					25.352						2273.05						2889.54						2397.34						365.238
					22.467						364.413						281.761						122.021						447.272
					82.24						48.025						399.041						1316.26						3400.71
					136.449						185.504						209.002						116.662						118.517
					35.452						242.805						36.895						152.32						37.719
					39.987						33.185						149.846						1046.24						107.593
					58.331						56.888						165.305						1317.49						36.276
					67.812						25.146						156.648						580.423						35.864
					118.723						133.975						190.245						57.3						180.145
				222374	1377.47	27421.3	0.123311	12.3311			79.355						448.508						126.967						195.81
					867.542						723.467						512.817						368.948						388.323
					155.205						133.357						83.477						890.215						82.24
					756.033						143.251						4458.08						202.406						97.905
					74.614						250.225						85.744						1942.03						1087.88
					247.751						73.996						152.114						486.434						125.525
					67.606						35.452												409.14						38.131
					30.711						14.84												104.707						23.909
					1565.24						156.854												125.112						1397.88
					121.608						1968.41												547.65						59.98
					2126.09						681.832												749.026						189.627
					65.339						119.135												276.814						236.415
					51.117						300.723												283.822						41.635
					104.707						890.215												117.898						428.515
					84.301						55.033												584.133						51.529
					99.966						84.714												2555.01						66.163
					49.674						13.191												46.582						41.429
					371.215						385.025												53.796						81.828
					32.979						101.203												398.628						68.018
					75.026						69.667												398.628						54.209
					71.316						27.826												398.628						81.21
					357.405						37.925												40.193						223.43
					1021.72						106.356												118.311						563.521
					34.215						262.386												34.215						41.017
					202.406						361.527												111.921						195.398
					106.768						57.094												78.736						51.941
					57.506						329.167												166.129						51.735
					230.85						80.591												59.568						72.553
					88.012						38.131												189.833						83.065
					95.844						464.792												102.027						569.086
					6362.6						12.161												165.305						18.138
					34.627						22.467												1270.09						225.491
					257.233						20.612											124977	956.584	28813.8	0.230553	23.0553			349.779
					47.613						22.467												3271.06						84.714
					47.201						50.086												3006						98.936
					39.162					90841.9	726.353	7446.76	0.081975	8.1975									1244.12						103.058
					52.353						27.413												199.108						442.943
					23.909						497.358												434.699						158.297
					114.6						68.224												56.682						435.317
					23.909						571.354												1208.87						160.564
					30.917						72.347												5785.68						106.562
					46.788						30.917												655.449						214.773
					40.811						49.468												2968.07						156.236
					136.037						56.682												494.06						615.668
					211.887						47.819												382.345						764.484
					75.645						72.141												319.686						127.586
					86.775						73.377												38.75						237.24
					173.962						778.5												89.66						179.939
					159.74						1358.3												98.936						105.738
					471.387						154.587												17.932						34.009
					69.049						92.134												1018.62						51.529
					337.824						922.781												423.362						91.722
					2006.13						111.509												866.718						71.728
					190.451						69.255												268.775						730.681
					297.632						88.218												586.194						212.093
					56.27						192.512												63.896						200.963
					29.475						398.216												80.385						91.928
					387.704						25.352												150.671						220.132
					240.331						325.251												396.567						206.116
					32.36						55.445												1513.51						415.324
					154.381						119.341												272.898						96.668
					36.07						319.892												166.954						196.429
					27.207						142.014												76.469						1842.68
					54.621																		746.346						133.975
					85.332																		91.103						97.905
					36.895																		473.242						757.889
					145.518																		88.012						293.509
					61.216																		78.324						79.561
					12.161																		64.514						138.098
					25.558																		159.534						54.002
					21.23																	146896	2087.95	31846.6	0.216797	21.6797			66.575
					78.118																		121.196						125.112
					122.639																		425.011						538.787
					58.949																		255.996						164.274
					80.591																		1133.23						888.154
					39.368																		214.773						53.178
					34.421																		248.37						189.627
					713.574																		425.63						43.697
					37.307																		890.627						366.886
					34.421																		90.897						1088.91
					81.21																		156.442						138.51
					133.151																		1235.66						101.203
					31.33																		264.447						244.247
					55.651																		2040.14						1387.98
					34.215																		50.086						373.276
					104.913																		884.856						790.249
					55.445																		83.065						43.284
					355.138																		2133.3						39.78
					41.017																		112.539						64.308
					118.517																		142.838						618.76
					300.929																		142.838						62.659
					35.452																		142.838						1639.65
					81.004																		321.747						212.093
					36.07																		366.474						974.516
					45.139																		316.388						183.237
					48.231																		403.987						870.84
					22.467																		1468.37						346.687
					52.353																		212.712						1674.9
					106.15																		317.213						231.468
					37.307																		297.838						170.252
					74.82																		246.103						168.191
					78.118																		144.281						3187.38
					73.583																		534.253						966.89
					72.553																		50.292						166.336
					16.283																		339.267						2276.76
					58.743																		1339.55						79.767
					45.552																		433.256						92.134
					55.033																		238.476						326.076
					134.8																		181.588						113.57
					27.826																		215.597						544.352
					74.614																		1107.67						809.624
					47.613																		2051.06						237.033
					22.467																		1042.74						448.921
					33.597																		88.424						164.274
					68.224																		114.6						106.768
					19.787																		54.415						39.162
					84.301																		62.041						295.983
					75.851																		280.936						668.64
					47.613																		160.358						339.679
				76691.8	59.774	17360.3	0.226365	22.6365															1904.92						1051.6
					217.865																		961.737						1708.08
					337.412																		308.968						508.282
					973.074																		1557.21						602.889
					365.238																		168.191						566.201
					144.9																		356.993						570.735
					30.711																		290.83						284.852
					312.472																		143.457						37.925
					18.963																		88.836						112.539
					100.172																		85.744						125.937
					47.613																		120.166						106.15
					98.73																		187.153						147.167
					285.677
					74.82
					169.84
					360.909
					85.744
					1497.23
					594.645
					2920.05
					30.505
					71.728
					150.465
					2003.45
					117.898
					61.01
					248.782
					185.711
					61.835
					75.026
					101.615
					4631.01
					22.054
					8.657
					91.516
					60.186
					81.004
					166.748
					63.896
					166.748
					237.033
					27.62

## Sheet: Figure_EV_5_N
	Fig. EV 5 N			Fig. 6 I
	CSA (μm2)			CSA (μm2)
	CNTR	C1r/s INH		CNTR_1	CNTR_2	CNTR_3	C1r/s_INH_1	C1r/s_INH_2	C1r/s_INH_3
	187.4	599		960.294	1093.44	58.125	1228.24	784.477	2175.76
	111.9	482.8		1262.46	78.53	71.316	619.379	327.518	1997.68
	93.78	405		901.758	62.659	37.513	1645.01	340.298	588.667
				393.269	53.59	77.912	414.705	586.4	2250.37
				1546.49	1397.47	154.999	537.138	488.495	319.892
				1344.08	457.371	47.819	767.576	355.138	3024.96
				293.097	111.921	448.302	776.439	403.163	663.9
				478.807	104.295	54.002	1421.38	968.951	681.832
				868.573	1522.17	170.458	759.125	664.724	957.615
				159.534	52.147	34.009	1273.59	787.775	810.654
				707.184	1801.66	93.577	1803.52	513.641	1739
				1289.05	66.988	1036.35	1058.41	1271.32	482.311
				1042.12	57.094	47.819	1396.23	766.958	1192.38
				748.613	1688.3	23.085	952.256	423.981	1101.9
				627.417	50.498	750.262	1361.6	612.165	859.71
				331.641	74.202	23.497	1847.01	1361.4	1512.27
				1299.36	1001.93	54.415	502.099	1202.48	1524.02
				314.739	39.162	738.308	1504.85	978.845	465.616
				2640.96	972.868	43.697	1545.25	1043.98	1442.81
				448.508	319.068	1229.69	944.836	827.35	1653.26
				251.462	480.25	63.896	1358.72	599.591	536.726
				609.691	961.531	929.583	912.476	1386.34	1091.18
				584.957	1846.18	1329.86	691.725	983.998	894.543
				848.373	93.371	55.651	1365.93	445.417	1402.62
				500.244	108.417	140.365	898.254	605.981	1048.72
				313.09	219.72	22.879	1207.63	564.139	663.075
				1708.7	43.49	21.024	1034.5	509.313	476.952
				269.187	54.002	25.146	1441.99	597.324	642.051
				703.68	102.44	26.177	2846.26	380.078	716.047
				870.634	606.393	57.3	965.447	1108.08	922.163
				770.874	1941.82	1964.9	1115.5	929.171	1064.8
				169.427	77.912	79.355	1375	580.835	546.207
				1257.51	1451.06	39.574	999.869	453.661	621.44
				1417.67	39.78	2171.43	1002.14	759.95	63.072
				238.064	45.346	35.246	1226.18	1313.78	521.68
				1425.7	83.889	96.256	1376.86	734.597	167.778
				700.794	1862.26	210.238	1710.97	718.726	395.949
				728.414	36.689	115.631	4617.41	1345.32	473.449
				305.052	17.932	107.799	2078.27	706.566	75.232
				135.83	1667.48	22.673	2033.33	329.373	157.06
				128.822	629.89	32.154	841.572	370.597	344.008
				656.892	102.234	47.819	2024.27	555.483	70.904
				748.407	58.949	1841.85	1424.06	1098.8	143.663
				785.714	806.326	54.827	1993.55	1336.66	1100.45
				553.215	23.909	67.606	1825.16	748.407	85.95
				428.103	1954.39	1184.76	1474.35	1196.09	83.683
				926.079	44.315	1538.45	1585.44	423.156	268.363
				671.938	25.558	54.621	1925.74	1303.27	121.608
				323.396	72.965	87.393	1850.92	780.149	89.867
				289.593	1565.24	63.69	907.323	637.929	231.056
				815.189	47.201	31.124	2274.08	377.605	848.992
				491.587	38.544	43.078	1638.21	420.477	184.474
				340.091	1517.43	36.895	578.361	454.28	203.437
				1154.04	149.64	63.69	464.792	782.004	87.393
				120.166	1180.01	41.017	482.311	781.798	57.094
				125.319	1218.15	50.705	464.173	324.014	425.63
				704.917	501.686	1454.97	569.705	1059.64	1380.15
				236.003	1109.93	108.005	671.526	686.366	109.86
				623.501	43.903	702.856	1059.23	253.729	480.25
				190.245	1246.8	40.605	624.944	1111.79	182.413
				410.789	357.405	42.666	701.619	2054.15	244.041
				452.837	59.155	22.467	162.007	915.98	251.668
				1574.31	51.941	431.401	227.758	645.555	648.441
				705.123	999.044	57.094	823.434	1037.79	405.018
				1151.16	46.788	1002.55	344.832	1299.97	313.296
				839.51	67.4	198.077	140.159	611.546	55.857
				318.655	1888.23	1371.91	404.812	560.636	3562.51
				931.232	58.125	676.267	93.371	1998.91	153.556
				1031.82	1100.25	115.219	69.255	1222.06	110.684
				694.817	24.322	166.129	166.13	1018.21	570.117
				365.65	114.394	18.963	379.253	961.325	189.627
				921.957	1663.77	85.538	213.536	850.022	151.908
				400.69	52.147	29.268	195.398	705.329	171.901
				833.945	204.261	153.969	144.075	780.767	475.51
				474.891	1951.51	678.534	122.845	698.939	491.175
				424.599	43.697	884.856	242.186	750.881	77.706
				688.634	35.246	151.495	152.732	1174.86	243.835
				706.36	697.29	270.424	169.633	831.472	646.586
				435.729	56.682	98.936	203.23	858.885	100.379
				241.362	1632.23	68.431	178.703	1015.12	332.877
				702.237	1294.2	592.377	265.271	867.542	139.953
				291.86	54.209	148.61	216.01	1086.23	2751.44
				1056.76	102.44	918.865	135.83	735.628	218.483
				1081.29	1548.34	40.605	138.098	240.743	61.629
				884.032	222.605	1061.09	85.332	175.817	109.241
				324.839	86.981	39.368	176.848	311.441	439.233
				313.09	1008.53	975.959	131.502	388.116	1725.6
				349.985	76.881	93.783	193.955	811.685	260.531
				930.408	24.116	67.4	100.791	372.039	120.166
				3672.99	36.276	75.026	99.142	677.503	115.425
				5589.45	103.882	49.262	357.405	1102.72	178.909
				2873.67	29.887	2362.09	321.541	1874.62	2927.05
				900.521	55.651	134.594	175.405	329.786	107.799
				90.691	1683.14	945.866	371.421	800.348	497.152
				162.007	171.282	273.516	259.294	803.44	183.443
				218.071	71.522	951.225	1525.88	609.691	152.938
				127.586	644.937	56.682	413.263	926.079	415.53
				119.341	49.88	155.618	112.952	693.168	1565.04
				58.949	266.096	13.604	106.768	829.411	49.056
				146.342	19.581	61.216	94.813	725.734	91.103
				728.002	882.589	27.207	76.057	845.488	686.366
				64.308	61.216	42.048	1480.94	813.746	69.667
				115.219	148.816	55.033	288.769	1107.87	100.379
				88.012	202.818	58.331	110.272	1038.21	126.555
				150.877	1693.65	42.46	171.695	957.203	1735.08
				95.019	1495.37	65.957	556.307	536.314	1830.31
				132.326	1488.16	1490.42	171.076	1260.4	1264.73
				151.907	34.421	121.402	82.653	946.279	730.269
				87.393	56.27	190.451	167.572	617.524	546.001
				73.996	810.242	97.493	66.782	413.881	358.023
				46.994	48.849	508.694	912.888	724.498	1875.24
				118.517	62.659	551.566	114.188	587.018	608.454
				96.05	1303.07	222.811	265.065	1018.62	1120.24
				136.655	83.889	449.333	678.74	498.801	1533.09
				1008.94	1006.26	52.353	112.952	750.674	2013.75
				267.745	86.775	76.881	92.134	991.418	1692.42
				120.166	1056.34	478.189	105.531	955.76	1278.12
				179.321	1500.52	111.303	168.603	502.511	563.727
				1432.3	959.058	159.534	102.646	461.494	2045.7
				507.87	54.209	1033.67	108.005	598.149	949.783
				103.676	654.831	133.975	93.577	1124.36	1656.76
				92.134	1516.39	35.246	273.516	644.525	1725.81
				1530.41	76.881	48.849	172.725	508.9	1493.93
				59.774	1352.94	125.731	142.014	543.528	1196.71
				1200.42	282.997	112.952	297.219	492.823	1046.24
				1460.33	33.803	65.545	234.972	512.817	957.615
				74.408	57.3	188.802	292.479	943.599	995.128
				1880.6	84.301	150.465	95.638	1046.04	1518.66
				1288.84	35.864	615.462	537.551	1088.29	1456.62
				49.056	40.399	109.448	68.018	536.726	1579.88
				98.111	716.871	58.537	374.719	847.961	1084.38
				170.458	32.154	18.138	103.47	1210.31	1235.25
				1019.24	24.116	14.84	162.832	153.556	1189.08
				1147.45	712.955	505.809	339.473	899.078	1800.84
				54.621	452.837	1375	104.501	759.331	571.766
				613.195	189.833	46.376	61.423	2276.34	1792.38
				782.21	238.888	34.009	194.78	976.371	880.528
				1672.84	1448.99	43.903	142.632	717.078	379.047
				1727.87	13.398	141.189	830.029	820.342	496.327
				728.208	21.848	61.835	385.849	950.813	668.228
				962.149	135.624	1782.49	224.048	969.776	1405.3
				1105.61	21.848	93.783	503.129	538.375	578.361
				1040.27	1293.17	1131.78	1808.67	373.482	3779.55
				81.004	89.66	73.583	329.58	1547.11	1060.67
				1317.08	611.546	89.867	283.616	730.887	1447.96
				1673.25	36.895	66.369	120.372	1056.14	1468.99
				999.044	1088.7	115.837	116.868	1095.71	2442.47
				196.016	24.322	1032.23	150.259	770.255	926.698
				907.117	55.239	71.522	1011.82	1327.8	1035.53
				187.566	44.933	408.11	692.756	1735.08	1613.68
				385.231	154.793	84.714	1082.93	879.497	891.658
				631.952	1348.2	1946.56	1468.16	1640.89	652.151
				56.476	1114.67	597.736	758.095	971.219	635.868
				130.884	1292.14	279.287	982.761	558.574	626.387
				71.11	45.139	110.684	825.288	837.037	1302.24
				104.501	1393.34	1159.61	725.734	344.832	2530.9
				134.388	210.444	324.22	474.067	1005.02	1651.61
				1635.53	57.919	71.522	376.162	1273.38	671.938
				73.996	66.988	81.004	279.493	1412.72	3599.4
				1108.7	70.492	455.929	939.477	1623.37	759.125
				241.774	1436.42	1362.84	536.108	508.694	211.887
				324.22	2239.45	105.944	278.257	1342.85	617.936
				102.234	52.766	48.643	155.618	893.925	1060.26
				88.63	960.088	47.201	78.324	1501.35	567.231
				45.758	104.295	60.598	119.135	608.042	758.713
				1686.23	71.934	1103.34	106.356	611.34	543.734
				1041.09	1088.7	461.081	116.456	540.23	662.869
				783.447	721.612	53.796	291.242	1251.54	1299.77
				1673.46	989.769	63.896	52.972	808.181	1113.23
				58.949	65.339	423.156	275.783	918.659	1547.52
				68.637	952.05	34.215	184.886	1236.49	2410.73
				887.123	72.141	37.719	104.707	845.076	787.157
				1014.5	1088.29	57.3	72.141	477.159	2169.16
				48.025	21.642	75.232	36.483	998.838	1689.74
				81.622	45.139	118.929	120.784	1202.07	1870.5
				65.339	47.819	1006.26	138.304	609.485	664.312
				948.134	59.98	102.027	57.919	323.602	2325.81
				1307.19	85.538	67.4	120.578	891.039	63.072
				690.489	1185.17	145.312	49.468	908.559	521.68
				1035.32	794.577	1782.29	159.534	908.972	167.778
				56.064	49.468	51.529	108.211	1275.45	395.949
				1323.68	54.209	265.065	78.324	979.257	473.449
				85.538	53.59	1277.92	88.63	1070.36	75.232
				172.107	836.831	81.828	91.309	1201.24	157.06
				817.868	99.76	101.615	131.09	189.833	344.008
				1416.84	1215.47	55.651	109.035	822.403	70.904
				109.86	27.207	24.116	52.766	1453.32	143.663
				75.851	20.405	715.635	102.852	1256.89	1100.45
				125.525	777.47	59.155	70.079	631.539	85.95
				1402.21	1298.33	738.101	92.958	943.187	83.683
				232.499	486.022	61.216	136.037	943.393	268.363
				24.116	1123.54	285.265	135.006	810.448	121.608
				65.957	186.123	1695.92	204.673	929.995	89.867
				26.383	295.776	1088.5	62.041	1431.06	231.056
				12.779	163.45	25.765	210.651	1721.28	848.992
				1374.17	749.438	470.151	159.946	940.301	184.474
				17.726	1252.98	114.6	76.263	959.058	203.437
				103.47	1045.63	2172.46	140.777	1288.43	87.393
				37.101	22.879	91.516	236.415	54.621	57.094
				56.888	509.931	2386	736.246	116.043	425.63
				56.888	38.75	41.842	1707.88	45.552	1380.15
				45.346	55.033	64.927	858.679	303.197	109.86
				821.166	125.525	132.326	664.518	165.511	480.25
				1012.85	1017.8	179.527	518.794	64.927	182.413
				95.638	36.276	120.578	218.895	100.379	244.041
				66.163	44.315	83.477	1471.46	167.778	251.668
				35.04	76.675	1306.16	524.771	141.396	648.441
				77.294	1709.94	345.244	407.285	131.708	405.018
				842.808	47.201	218.895	524.771	94.813	313.296
				1157.34	313.296	59.774	530.13	231.056	55.857
				47.613	685.542	97.081	490.762	130.265	3562.51
				602.065	1274	65.545	513.641	86.775	153.556
				41.017	485.197	197.253	1101.28	66.988	110.684
				68.843	368.123	51.323	190.039	81.21	570.117
				90.897	106.356	240.743	285.471	40.399	189.627
				46.376	1319.76	112.952	1043.77	157.885	151.908
				38.75	25.352	44.521	326.694	713.78	171.901
				413.469	17.726	68.224	711.1	81.004	475.51
				154.175	730.063	50.911	1450.44	246.721	491.175
				564.964	1383.24	147.991	1044.8	814.777	77.706
				78.736	1663.56	85.126	288.975	355.756	243.835
				51.529	22.261	94.401	1813.82	141.808	646.586
				281.348	39.78	60.598	2123.2	131.296	100.379
				54.415	38.956	164.274	632.982	93.371	332.877
				92.752	1285.34	422.95	389.147	119.753	139.953
				269.394	35.658	105.325	378.223	77.087	2751.44
				11.542	124.906	1594.1	424.599	206.322	218.483
				17.314	1213.82	35.864	1641.51	83.065	61.629
				12.779	828.174	351.84	273.722	42.666	109.241
				50.292	20.612	30.917	962.768	108.623	439.233
				783.035	79.149	77.912	743.667	96.256	1725.6
				562.078	103.676	36.276	1601.73	105.325	260.531
				31.124	59.155	65.133	326.488	120.166	120.166
				61.01	49.674	42.048	1320.17	90.691	115.425
				59.361	73.996	57.3	229.201	113.364	178.909
				697.29	57.3	1355.01	1557	118.517	2927.05
				160.77	315.357	34.009	1169.91	67.4	107.799
				386.055	755.003	703.268	1075.51	67.812	497.152
				99.76	1094.68	538.581	1018.83	517.351	183.443
				135.418	1092.21	76.263	1435.19	68.018	152.938
				484.373	30.093	690.901	724.498	543.528	415.53
				65.133	1333.16	30.093	1459.92	62.865	1565.04
				118.517	81.416	389.353	168.809	121.608	49.056
				1097.36	43.284	79.767	673.587	1033.47	91.103
				106.974	49.674	29.475	649.472	166.336	686.366
				136.449	1314.2	37.101	924.018	94.607	69.667
				1264.32	208.589	1271.12	183.443	161.595	100.379
				97.493	43.078	351.634	443.149	78.736	126.555
				823.021	737.483	482.518	901.345	124.082	1549.79
				133.357	854.763	95.638	334.114	210.032	139.541
				91.516	72.759	478.807	501.068	128.41	152.732
				196.016	70.698	110.89	937.003	199.933	623.089
				985.028	661.22	102.027	1097.98	143.663	440.882
				2290.36	275.371	164.068	891.452	77.087	383.17
				27.826	37.101	105.738	2167.1	113.982	231.056
				328.961	885.474	29.681	1159.4	187.566	122.021
				79.355	38.75	823.227	1052.84	151.908	83.683
				24.734	29.887	75.438	1097.98	89.867	112.333
				119.547	1026.46	126.761	342.153	43.697	877.024
				1478.47	60.598	722.849	279.081	56.682	64.308
				20.405	57.712	1621.31	866.924	50.705	125.112
				77.294	786.126	50.911	257.027	63.484	78.324
				68.018	106.562	11.542	279.906	131.708	86.981
				876.611	742.224	86.569	283.41	99.348	224.46
				59.774	825.701	422.95	350.397	80.797	293.097
				32.36	725.528	112.539	1464.66	133.357	477.365
				222.811	549.093	1510.21	589.904	129.853	181.794
				1278.33	868.779	222.605	1575.96	186.123	168.397
				77.912	88.218	120.784	1269.47	461.906	188.39
				455.929	733.979	55.651	2635.4	344.008	102.852
				537.963	1502.79	59.361	1190.53	99.966	414.293
				122.433	1012.24	1008.73	1062.53	108.417	166.748
				831.472	51.941	93.577	753.56	108.005	1704.37
				178.496	27.413	50.086	667.404	47.201	175.199
				2873.26	22.054	554.452	820.754	111.303	84.714
				100.585	1791.35	26.589	513.641	116.249	111.097
				182.825	1524.85	37.925	238.888	91.103	142.838
				42.048	29.475	63.484	1165.59	129.441	94.195
				137.479	784.477	1822.07	1812.58	172.931	412.232
				114.807	321.541	177.054	626.387	439.233	225.285
				121.402	19.169	137.892	76.881	77.294	373.688
				180.97	51.117	72.965	165.305	100.585	884.032
				711.925	136.655	84.714	782.004	62.453	45.552
				113.364	111.715	856.206	742.224	148.61	383.994
				708.627	12.985	352.458	1179.81	107.386	150.877
				76.057	771.492	75.645	2673.32	57.919	328.549
				100.585	26.795	84.301	1074.48	85.332	259.5
				55.033	530.336	133.357	965.653	89.66	119.341
				837.243	30.711	80.797	306.494	157.267	827.144
				75.645	18.55	43.284	1594.93	47.201	1852.98
				395.124	561.048	64.72	527.657	102.44	432.019
				21.848	9.687	65.751	1670.98	65.339	236.415
				12.779	1359.95	115.013	723.673	498.801	112.745
				37.513	178.29	2209.15	1097.15	914.743	209.002
				107.386	68.843	376.162	777.263	146.755	773.347
				130.471	748.407	76.675	1044.8	135.83	538.993
				95.432	638.753	127.792	1109.11	87.187	3494.08
				34.627	51.529	108.005	1441.58	636.486	97.287
				111.097	38.338	140.983	1595.96	139.128	162.626
				66.575	48.437	48.231	676.06	191.894	180.145
				77.5	294.746	53.384	188.184	40.605	594.645
				49.674	1501.35	71.11	792.928	60.804	162.419
				28.032	43.284	76.469	237.033	104.089	144.075
				107.593	448.508	63.896	287.738	95.638	401.514
				78.324	47.407	348.336	1001.52	65.339	5136.82
				129.235	434.493	79.767	1318.32	43.903	104.707
				84.92	915.155	83.683	1243.5	76.263	350.809
				70.904	102.646	806.738	500.244	213.536	1041.3
				60.804	243.835	587.224	1445.9	150.671	1400.15
				45.139	700.794	50.705	1589.98	600.828	218.071
				247.958	450.57	99.966	516.321	388.941	178.909
				78.324	56.27	52.56	598.973	126.761	141.808
				213.33	773.141	69.873	1627.08	94.813	258.676
				148.197	18.757	692.55	1001.31	114.394	215.391
				84.301	15.459	108.829	827.762	99.76	736.865
				58.125	511.992	55.033	1520.11	284.44	236.827
				118.723	21.436	22.467	1585.86	809.212	83.477
				24.116	284.234	299.487	2034.16	219.72	125.937
				45.139	999.044	37.925	1793.62	589.492	303.403
				58.125	785.92	81.004	1775.28	75.026	1979.54
				38.544	78.118	37.719	2087.34	187.772	283.203
				28.444	40.399	63.896	1257.51	46.17	2405.37
				69.049	1279.77	1000.08	686.779	793.341	173.344
				147.991	29.475	28.856	988.12	169.221	553.422
				92.958	60.804	55.857	942.362	85.538	149.022
				48.231	33.803	52.766	1101.28	70.492	170.458
				123.67	595.881	60.392	509.725	309.38	38.544
				71.728	71.522	41.017	859.504	165.305	163.45
				43.284	342.153	48.437	291.242	48.643	91.516
				55.445	1074.48	1514.75	337.824	213.742	91.103
				91.103	30.505	102.234	480.869	741.193	74.202
				60.186	639.578	284.646	450.57	132.739	77.087
				105.944	66.988	429.34	821.991	157.679	601.859
				60.598	525.596	470.769	930.614	202.612	1889.47
				88.218	21.23	111.509	233.529	117.28	605.775
				144.075	42.872	54.621	704.092	1445.29	105.119
				139.541	78.324	82.446	1513.92	953.699	100.379
				252.08	785.508	274.34	683.481	131.708	287.12
				96.462	56.27	529.1	1400.56	1095.3	72.141
				546.001	74.614	51.529	234.354	145.724	440.058
				48.643	1128.48	1059.44	235.384	35.246	885.887
				145.518	48.231	111.509	1333.78	75.645	50.292
				828.792	597.118	62.453	980.494	88.63	899.696
				111.303	15.665	185.298	476.746	84.095	457.578
				757.682	30.917	356.375	393.682	63.484	101.615
				101.615	18.757	564.552	588.049	54.209	125.525
				106.974	237.446	102.234	1001.72	895.368	31.124
				2095.17	330.61	599.179	1348	42.048	142.22
				134.182	14.634	56.476	952.668	108.829	91.516
				124.906	54.209	96.256	482.724	262.18	70.492
				1064.18	38.956	2255.32	1620.07	107.18	100.585
				242.805	55.857	83.683	279.493	171.489
				102.44	35.864	34.009	765.309	113.158
				69.461	966.478	35.04	826.113	48.025
				176.023	768.194	85.744	713.78	136.655
				357.405	22.054	48.231	1073.04	184.68
				52.766	31.948	53.59	1521.75	22.261
				292.479	545.177	24.734	1157.55	647.204
				738.308	497.358	45.346	959.47	147.373
				306.494	9.275	61.423	924.018	595.675
				35.452	140.571	22.261	477.365	66.575
				240.331	372.658	82.859	741.399	106.356
				289.181	49.88	43.697	594.026	123.051
				91.103	496.74	690.489	772.111	131.502
				63.484	431.607	42.872	1992.94	834.358
				65.751	42.254	31.742	1634.29	182.413
				45.552	73.171	45.139	1214.02	144.693
				1283.9	42.666	245.896	878.466	267.332
				187.153	1104.37	63.896	1166	93.989
				168.603	3088.65	154.999	484.991	44.109
				47.201	47.819	424.187	917.835	94.401
				856.824	43.49		480.663	43.078
				1115.91	38.131		1637.39	45.758
				66.369	62.247		1267.82	160.564
				147.373	260.943		1825.36	60.804
				245.484	1917.91		1673.66	84.301
				169.221	85.744		1224.74
				96.668	90.073
				215.597	125.319
				171.076	1215.67
				432.844	31.33
				192.925	66.163
				67.4	532.604
				33.803	90.691
				273.516	99.142
				1021.1	34.834
				1017.39	40.399
				19.169	895.368
				269.187	1025.84
				35.452	58.743
				28.032	963.798
				943.187	166.954
				656.273	1157.75
				55.239	51.941
				89.867	1407.98
				430.989	569.292
				39.987	376.368
				1012.44	263.21
				199.933	158.503
				158.297	414.912
				52.766	701.001
				517.557	55.239
				836.006	78.942
				115.013	28.856
				325.663	39.987
				131.09	469.944
				245.072	45.552
				174.168	821.372
					74.202
					1001.11
					36.276
					52.56
					1186.2
					85.744
					87.599
				Median Values
				CNTR_1	CNTR_2	CNTR_3	C1r/s_INH_1	C1r/s_INH_2	C1r/s_INH_3
				187.359	111.921	93.783	598.973	482.827	405.018

## Sheet: Figure_EV_5_O
	Fig. EV 5 O			Fig. EV 5 O
	Collagen 1			CNTR_1		CNTR_2		CNTR_3		C1r/s_INH_1		C1r/s_INH_2		C1r/s_INH_3
	Pixel Intensity			(Col1-Bck)_Intensity	Average (Col1-Bck)_Intensity	(Col1-Bck)_Intensity	Average (Col1-Bck)_Intensity	(Col1-Bck)_Intensity	Average (Col1-Bck)_Intensity	(Col1-Bck)_Intensity	Average (Col1-Bck)_Intensity	(Col1-Bck)_Intensity	Average (Col1-Bck)_Intensity	(Col1-Bck)_Intensity	Average (Col1-Bck)_Intensity
	CNTR	C1r/s INH		585.528	844.816	799.492	775.79	1416.73	1416.88	977.035	868.856	855.27	934.63	903.034	1224.95
	844.816	868.856		602.658		710.591		1758.4		1079.63		932.992		1117.56
	775.79	934.63		664.097		728.033		1746.01		956.602		886.263		826.967
	1416.88	1224.95		649.98		784.157		1792.67		933.893		788.765		1053.58
				615.731		683.314		1520.5		830.479		868.033		942.943
				580.576		613.392		1694.11		988.259		786.89		757.55
				444.16		642.202		1531.14		843.713		908.586		947.733
				494.975		624.597		1530.71		744.906		927.192		737.219
				589.661		647.891		1904.57		816.145		703.59		787.361
				532.737		516.59		1368.91		780.684		739.757		977.677
				357.893		582.643		1200.92		846.854		908.586		1473.27
				1078.27		529.233		1306.12		1309.88		1115.53		1789.2
				964.065		637.456		1601.25		889.054		1038.47		1317.13
				1123.87		805.688		1243.69		893.702		883.312		1395
				1031.41		661.824		1401.16		871.833		929.029		1202.43
				1038.77		640.923		1184.34		707.125		1149.2		1249.42
				940.693		1243.71		1167.46		805.443		727.206		1064.18
				659.951		885.107		1044.75		562.324		947.719		1243.21
				976.882		1490.74		1508.78		667.254		849.193		2117.48
				1116.55		960.999		1108.21		580.499		1366.56		1304.02
				1177.62		1003.48		1213.08		623.252		1118.32		1910.34
				1006.71		1084.89		1285.75		549.115		727.368		1367.53
				956.752		856.719		1156.3		902.512		838.668		1267.76
				940.876		956.187		1111.32		1041.45		1063.07		1298.02
				787.564		843.931		1329.21		1073.3		782.684		1279.16
				893.78		1218.7		1525.74		953.719		792.859		1453.91
				671.233		652.099		1605.3		961.778		1104.79		1210.37
				719.055		710.614		1352.8		930.132		1081.79		1402.75
				715.57		721.499		1420.81		828.5		1147.77		1388.18
				949.46		689.795		1437.76		990.18		1098.45		1051.9
				1091.77		788.445		1454.7		924.031		895.124		1147.53
				1357.8		901.869				890.629		980.274		1322.57
				1848.27		825.107				953.499		1112.1		1116.39
				724.652		799.152				833.692		1110.25
				678.982		867.203						902.477
						787.223						1069.66
						944.701						963.626
						637.595						488.773
						720.155						1142.99
						567.68						966.04
						553.515						788.295
						686.116						872.328
						677.588						820.967
						710.303						942.888
						517.431
