# Supplementary material for: Combinatorial activation of the WNT‐dependent fibrogenic program by distinct complement subunits in dystrophic muscle
Source: EMBO Mol Med. 2023 Nov 6;15(12):e17405. doi: 10.15252/emmm.202317405 (PMC10701616; doi:10.15252/emmm.202317405)
Supplement: Supplementary file 5 — Source Data for Figure 1 [file EMMM-15-e17405-s007.zip]

Archive with 26 entries (19 files):
- Figure_1/
- Figure_1/Figure_1_A_B_C_D_E_F_G_I_J/
- Figure_1/Figure_1_A_B_C_D_E_F_G_I_J/Figure_1_A_B_C_D_E_F_G_I_J.xlsx
- Figure_1/Figure_1_K/
- Figure_1/Figure_1_K/Figure_1_K.xlsx
- Figure_1/Figure_1_K/MDX.czi
- Figure_1/Figure_1_K/MDX_uncropped.czi
- Figure_1/Figure_1_K/WT.czi
- Figure_1/Figure_1_K/WT_uncropped.czi
- Figure_1/Figure_1_L/
- Figure_1/Figure_1_L/Figure_1_L.xlsx
- Figure_1/Figure_1_M/
- Figure_1/Figure_1_M/CNTR/
- Figure_1/Figure_1_M/CNTR/CNTR_AXIN2.tif
- Figure_1/Figure_1_M/CNTR/CNTR_AXIN2_uncropped.tif
- Figure_1/Figure_1_M/CNTR/CNTR_C1s.tif
- Figure_1/Figure_1_M/CNTR/CNTR_C1S_uncropped.tif
- Figure_1/Figure_1_M/CNTR/CNTR_TGFB2.tif
- Figure_1/Figure_1_M/CNTR/CNTR_TGFB2_uncropped.tif
- Figure_1/Figure_1_M/DYSTROPHIC/
- Figure_1/Figure_1_M/DYSTROPHIC/DYSTROPHIC_AXIN2.tif
- Figure_1/Figure_1_M/DYSTROPHIC/DYSTROPHIC_AXIN2_uncropped.tif
- Figure_1/Figure_1_M/DYSTROPHIC/DYSTROPHIC_C1s.tif
- Figure_1/Figure_1_M/DYSTROPHIC/DYSTROPHIC_C1s_uncropped.tif
- Figure_1/Figure_1_M/DYSTROPHIC/DYSTROPHIC_TGFB2.tif
- Figure_1/Figure_1_M/DYSTROPHIC/DYSTROPHIC_TGFB2_uncropped.tif
