# Supplementary material for: Combinatorial activation of the WNT‐dependent fibrogenic program by distinct complement subunits in dystrophic muscle
Source: EMBO Mol Med. 2023 Nov 6;15(12):e17405. doi: 10.15252/emmm.202317405 (PMC10701616; doi:10.15252/emmm.202317405)
Supplement: Supplementary file 5 — Source Data for Figure 1 [file EMMM-15-e17405-s007.zip › Figure_1/Figure_1_A_B_C_D_E_F_G_I_J/Figure_1_A_B_C_D_E_F_G_I_J.xlsx]

## Sheet: Figure_1_A-G_I_J
	Fig. 1 A			Fig. 1 B			Fig. 1 C			Fig. 1 D			Fig. 1 E			Fig. 1 F
	Axin2			TGFβ2			LGR5			Collagen 1			Collagen 3			Fibronectin
	mRNA expression (2^-dct)			mRNA expression (2^-dct)			mRNA expression (2^-dct)			mRNA expression (2^-dct)			mRNA expression (2^-dct)			mRNA expression (2^-dct)
	WT	MDX		WT	MDX		WT	MDX		WT	MDX		WT	MDX		WT	MDX
	0.047039	0.122428		0.046071	2.54912		0.029564	0.055939		28.0514	183.546		70.0348	352.139		16.9123	162.017
	0.046391	0.11344		0.61132	2.36198		0.026645	0.034435		29.446	171.255		64	367.092		18.6357	179.769
	0.068869	0.144586		1.36604	2.69447		0.075363	0.05672		39.3966	184.823		104.692	369.646		55.7152	212.306
	Fig. 1 G
	Axin2
	mRNA expression (2^-dct)
	WT	MDX	OLD	CNTR+ve
	0.00060954	0.00274306	0.00389274	0.015679
	0.00194637	0.000917503	0.00243815	0.021567
	0.00189972	0.000557014	0.001887	0.023848
	0.00024162	0.00166	0.001532	0.015463
	0.002057	0.001496	0.002405
	0.001712	0.001236	0.002971
	0.002108	0.001076
	0.000914
	Fig. 1 I
	C1qa		C1qb		C1qc		C1r		C1s
	mRNA expression (2^-dct)
	WT	MDX	WT	MDX	WT	MDX	WT	MDX	WT	MDX
	1.20738	13.5577	1.27404	8.09215	1.15196	4.3192	1.39234	3.2236	1.17196	4.42587
	1.16201	21.2571	0.721458	6.64447	0.656719	4.19754	0.720658	2.9463	0.562542	4.68156
	0.630612	6.59212	1.0045	4.07689	1.19132	2.93559	0.887006	1.98557	1.2655	2.97786
	Fig. 1 J
	C1qa		C1qb		C1qc		C1r		C1s
	mRNA expression (2^-dct)
	CNTR	DMD	CNTR	DMD	CNTR	DMD	CNTR	DMD	CNTR	DMD
	0.827821	2.56221	1.25041	5.10672	0.990102	3.69519	1.04917	10.9226	0.635496	1.76046
	1.46144	3.20959	0.507823	3.17641	0.488235	3.86548	0.293056	10.4414	1.60877	1.64827
	0.710739	2.96368	1.24177	3.9242	1.52166	3.52018	1.65777	10.4053	0.755737	3.40099
		3.4519		9.59577		6.99173		16.7867		2.57747
