# Supplementary material for: Combinatorial activation of the WNT‐dependent fibrogenic program by distinct complement subunits in dystrophic muscle
Source: EMBO Mol Med. 2023 Nov 6;15(12):e17405. doi: 10.15252/emmm.202317405 (PMC10701616; doi:10.15252/emmm.202317405)
Supplement: Supplementary file 5 — Source Data for Figure 1 [file EMMM-15-e17405-s007.zip › Figure_1/Figure_1_K/Figure_1_K.xlsx]

## Sheet: Figure_1_K
	Fig. 1 K			Fig. 1 K
	C1q			WT_1					WT_2					WT_3					MDX_1					MDX_2					MDX_3
	Pixel Intensity			C1q		Background		(C1q-Background) Intensity	C1q		Background		(C1q-Background) Intensity	C1q		Background		(C1q-Background) Intensity	C1q		Background		(C1q-Background) Intensity	C1q		Background		(C1q-Background) Intensity	C1q		Background		(C1q-Background) Intensity
	WT	MDX		Intensity	Average	Intensity	Average		Intensity	Average	Intensity	Average		Intensity	Average	Intensity	Average		Intensity	Average	Intensity	Average		Intensity	Average	Intensity	Average		Intensity	Average	Intensity	Average
	68.9941	374.399		283.524	284.147	212.319	215.153	68.9941	191.871	211.924	153.952	154.418	57.5055	211.174	236.739	216.238	227.418	9.32059	776.484	609.763	206.201	235.364	374.399	403.047	422.483	230.116	218.02	204.463	592.323	640.567	225.355	193.169	447.398
	57.5055	204.463		282.487		270.156			198.08		156.927			199.666		306.591			639.866		199.854			316.988		236.016			405.953		174.779
	9.32059	447.398		216.015		226.691			194.458		153.876			268.014		197.129			696.592		243.832			282.029		224.797			582.319		195.364
				265.682		187.323			197.595		149.555			178.891		231.367			593.202		220.24			363.287		207.68			771.248		189.186
				369.766		179.276			187.812		161.623			216.163		217.58			639.236		188.25			495.861		191.492			887.033		169.406
				237.582					188.192		154.496			206.486		266.339			780.564		216.472			589.294					666.095		204.921
				455.071					182.755		143.806			179.42		177.238			610.012		235.964			378.04					965.652
				199.69					303.155		153.367			205.906		206.123			657.108		245.586			249.638					541.698
				247.507					221.503		150.162			221.772		180.72			744.891		235.488			483.742					591.545
									329.479		156.927			183.512		175.797			859.886		225.145			576.248					762.777
									230.001		163.911			248.661		198.808			430.953		315.971			408.446					456.386
									229.225					269.561		281.687			603.162		250.374			523.173					1299.95
									307.276					267.088		191.936			676.901		276.354								624.435
									216.476					259.79		212.05			517.874										790.653
									216.254					242.53		177.657			546.169										995.715
									243.958					315.491		297.399			407.739										808.337
									186.253					262.694		378.859			462.488										748.326
									171.293					324.477		180.008			391.299										820.063
									184.927										417.022										728.188
									211.372										615.533										475.839
									215.342										738.033										604.018
									212.818																				547.945
									216.676																				533.357
									198.101																				429.487
									206.557																				361.303
									188.988																				587.731
									209.379																				339.876
									199.451																				455.913
									216.827																				438.052
									204.082																				513.852
									214.308																				775.049
									217.996																				601.23
									205.513																				527.591
									204.709																				636.58
									188.57																				564.622
									218.644																				662.926
									215.727																				606.912
									196.001
									217.811
									183.268
									178.246
									196.767
									190.301
									236.637
