# Supplementary material for: Combinatorial activation of the WNT‐dependent fibrogenic program by distinct complement subunits in dystrophic muscle
Source: EMBO Mol Med. 2023 Nov 6;15(12):e17405. doi: 10.15252/emmm.202317405 (PMC10701616; doi:10.15252/emmm.202317405)
Supplement: Supplementary file 5 — Source Data for Figure 1 [file EMMM-15-e17405-s007.zip › Figure_1/Figure_1_L/Figure_1_L.xlsx]

## Sheet: Fig.1L
	Fig. 1 L
	C1s/GAPDH
	Signal Intensity
	CNTR	DMD
	0.276294	1.29297
	0.446073	0.979879
	0.752549	1.27964
		0.674428
