# Supplementary material for: Combinatorial activation of the WNT‐dependent fibrogenic program by distinct complement subunits in dystrophic muscle
Source: EMBO Mol Med. 2023 Nov 6;15(12):e17405. doi: 10.15252/emmm.202317405 (PMC10701616; doi:10.15252/emmm.202317405)
Supplement: Supplementary file 6 — Source Data for Figure 2 [file EMMM-15-e17405-s004.zip]

Archive with 3 entries (1 files):
- Figure_2/
- Figure_2/Figure_2_A_B_C_D_E_F_G/
- Figure_2/Figure_2_A_B_C_D_E_F_G/Figure_2_A_B_C_D_E_F_G.xlsx
