# Supplementary material for: Combinatorial activation of the WNT‐dependent fibrogenic program by distinct complement subunits in dystrophic muscle
Source: EMBO Mol Med. 2023 Nov 6;15(12):e17405. doi: 10.15252/emmm.202317405 (PMC10701616; doi:10.15252/emmm.202317405)
Supplement: Supplementary file 6 — Source Data for Figure 2 [file EMMM-15-e17405-s004.zip › Figure_2/Figure_2_A_B_C_D_E_F_G/Figure_2_A_B_C_D_E_F_G.xlsx]

## Sheet: Figure_2_A-G
	Fig. 2 A
	C1qa
	mRNA expression (2^-dct)
	WT						WT INJ					MDX
	MuSCs	MAC	FAPs	Lin-ve Sca1-ve VCAM-ve	Lin+ve F4/80-ve	Fibers	MuSCs	MAC	FAPs	Lin-veSca1-veVCAM-ve	Lin+veF4/80-ve	MuSCs	MAC	FAPs	Lin-veSca1-veVCAM-ve	Lin+veF4/80-ve	Fibers
	0.024689	18.1261	0.137262	0.046876	0.111878	0.058113	0.037681	14.6721	0.135842	0.328736	0.359733	0.193446	54.9482	1.52098	1.10573	0.678302	0.11744
	0.272627	23.8348	0.301452	0.936272	0.562529	0.04181	0.021793	12.7286	0.107321	0.373712	0.34748	0.870551	29.1414	3.11666	4.97605	1.55294	0.125434
	0.238986	29.5482	0.074842	0.130761	0.13167	0.113834	0.275476	15.3482	0.45376	1.01045	0.757858	0.17254	42.5179	0.972655	2.14355	0.464902	0.237336
						0.252613											0.521233
	Fig. 2 B
	C1qb
	mRNA expression (2^-dct)
	WT						WT INJ					MDX
	MuSCs	MAC	FAPs	Lin-ve Sca1-ve VCAM-ve	Lin+ve F4/80-ve	Fibers	MuSCs	MAC	FAPs	Lin-veSca1-veVCAMve	Lin+veF4/80-ve	MuSCs	MAC	FAPs	Lin-veSca1-veVCAM-ve	Lin+veF4/80-ve	Fibers
	0.008759	6.94031	0.055746	0.009923	0.034674	0.016232	0.014328	10.9663	0.060371	0.099098	0.20166	0.06983	26.6304	0.560583	0.295248	0.269807	0.041235
	0.000412	7.11074	0.010821	0.007041	0.013048	0.013003	0.002152	6.16884	0.047366	0.075363	0.091823	0.184923	6.82108	1.48452	2.06337	0.038875	0.046876
	0.055169	12.0838	0.03396	0.045912	0.0625	0.03983	0.156583	1.92519	0.046552	0.657471	0.118257	0.123279	19.1597	0.632878	1.31951	0.222982	0.144586
	0.00491	11.353	0.009227	0.549046	0.026096	0.058113						0.20733	17.7531	0.12807	0.613442	0.48971	0.326465
	0.404721	23.3443	0.054034	0.001334	0.006151							3.56771	33.7075	0.217638	0.188156	0.065607
	Fig. 2 C
	C1qc
	mRNA expression (2^-dct)
	WT						WT INJ					MDX
	MuSCs	MAC	FAPs	Lin-ve Sca1-ve VCAM-ve	Lin+ve F4/80-ve	Fibers	MuSCs	MAC	FAPs	Lin-veSca1-veVCAM-ve	Lin+veF4/80-ve	MuSCs	MAC	FAPs	Lin-veSca1-veVCAM-ve	Lin+veF4/80-ve	Fibers
	0.021271	18.1891	0.052556	0.045437	0.049894	0.023519	0.031907	2.50533	0.018517	0.694959	0.063372	0.297302	14.1723	0.366021	1.31494	0.458502	0.045437
	0.147113	16.7374	0.221442	0.570382	0.368567	0.02683	0.002152	3.39874	0.03901	0.702222	0.166662	2.61172	13.1775	1.01045	14.5707	1.17691	0.090246
	0.183646	19.9042	0.013048	0.054409	0.093105	0.038741	0.088388	0.408951	0.103306	0.843816	0.098413	0.284204	4.36203	0.133508	2.06337	0.270744	0.092783
						0.183011											0.121582
	Fig. 2 D
	C1r
	mRNA expression (2^-dct)
	WT						WT INJ					MDX
	MuSCs	MAC	FAPs	Lin-veSca1-veVCAM-ve	Lin+veF4/80-ve	Fibers	MuSCs	MAC	FAPs	Lin-veSca1-veVCAM-ve	Lin+veF4/80-ve	MuSCs	MAC	FAPs	Lin-veSca1-veVCAM-ve	Lin+veF4/80-ve	Fibers
	0.026006	0.067921	8.28212	0.913831	0.120324	0.0625	0.083043	0.080493	6.43081	0.157127	0.046876	0.078021	0.183646	14.8254	1.95884	0.255253	0.098413
	0.401925	0.144586	9.98664	1.21841	0.115824	0.018453	0.009163	0.102593	2.94854	0.707107	0.048027	0.095391	1.04608	18.1261	0.737135	0.045123	0.282241
	0.655197	0.392292	11.8351	7.54228	0.301452	0.120742	0.596668	0.25437	6.34227	1.71713	0.117034	0.309927	0.217638	20.6776	2.03496	0.119908	0.5
						0.064257											0.230047
	Fig. 2 E
	C1s
	mRNA expression (2^-dct)
	WT						WT INJ					MDX
	MuSCs	MAC	FAPs	Lin-veSca1-veVCAM-ve	Lin+veF4/80-ve	Fibers	MuSCs	MAC	FAPs	Lin-veSca1-veVCAM-ve	Lin+veF4/80-ve	MuSCs	MAC	FAPs	Lin-veSca1-veVCAM-ve	Lin+veF4/80-ve	Fibers
	0.045437	0.133508	7.59474	1.38992	0.104748	0.035773	0.195467	0.00142	2.80889	0.657471	0.006615	0.135842	0.045912	10.4107	7.80825	0.192109	0.067686
	0.176777	0.158769	9.57983	10.091	0.103306	0.03396	0.002152	0.003054	1.70527	2.58471	0.005621	0.671286	0.064035	13.8326	8.33973	0.022021	0.303549
	0.20805	0.17374	7.54228	8.31087	0.116226	0.101532	0.192109	0.009099	1.80876	1.79005	0.0473661	0.271684	0.01468	10.091	3.66802	0.0896222	0.319746
						0.078836											0.276433
	Fig. 2 F					Fig. 2 G
	MAC					FAPs
	Number of cells/mg					Number of cells/mg
	WT	MDX	WT	MDX		WT	MDX	WT	MDX
	74.3247	636.705	223.216	768.763		306.889	766.116	671.589	1144.2
	38.6009	252.611	313.667	275.324		196.121	1144	702.645	2294.37
	67.6115	422.917	204.97	504.165		186.291	336.988	1141.31	2431.44
	55.6236	750.587	273.294	697.25		347.648	1087.06	485.252	738.966
	71.6874	559.058	310.173	673.412		268.528	916.233	605.595	1823.58
	59.22	408.423	19.4101	113.229		202.115	786.822	531.836	977.342
	31.1684	186.353	23.2921	92.3707		208.589	496.94	477.488	1120.37
	19.1806	170.823	148.293	756.844		203.793	709.175	659.943	971.383
	76.003	745.41	157.61	478.54		350.045	502.117	636.651	1698.43
	80.0789	890.351				326.07	533.175
