# Supplementary material for: Combinatorial activation of the WNT‐dependent fibrogenic program by distinct complement subunits in dystrophic muscle
Source: EMBO Mol Med. 2023 Nov 6;15(12):e17405. doi: 10.15252/emmm.202317405 (PMC10701616; doi:10.15252/emmm.202317405)
Supplement: Supplementary file 7 — Source Data for Figure 3 [file EMMM-15-e17405-s005.zip]

Archive with 7 entries (4 files):
- Figure_3/
- Figure_3/Figure_3_A_B_C_E_F_G_H_I_L_M_N_O/
- Figure_3/Figure_3_A_B_C_E_F_G_H_I_L_M_N_O/Figure_3_A_B_C_E_F_G_H_I_K_L_M_N_O.xlsx
- Figure_3/Figure_3_D/
- Figure_3/Figure_3_D/C2C12.czi
- Figure_3/Figure_3_D/RAW-264.7.czi
- Figure_3/Figure_3_D/STO.czi
