# Supplementary material for: Combinatorial activation of the WNT‐dependent fibrogenic program by distinct complement subunits in dystrophic muscle
Source: EMBO Mol Med. 2023 Nov 6;15(12):e17405. doi: 10.15252/emmm.202317405 (PMC10701616; doi:10.15252/emmm.202317405)
Supplement: Supplementary file 7 — Source Data for Figure 3 [file EMMM-15-e17405-s005.zip › Figure_3/Figure_3_A_B_C_E_F_G_H_I_L_M_N_O/Figure_3_A_B_C_E_F_G_H_I_K_L_M_N_O.xlsx]

## Sheet: Figure_3_A-C_E-I_K-O
	Fig. 3 A							Fig. 3 B							Fig. 3 C
	C1qa							C1qb							C1qc
	mRNA expression (2^-dct)							mRNA expression (2^-dct)							mRNA expression (2^-dct)
	STO	C3H-10T1/2	NIH-3T3	RAW-264.7	C2C12	C57		STO	C3H-10T1/2	NIH-3T3	RAW-264.7	C2C12	C57		STO	C3H-10T1/2	NIH-3T3	RAW-264.7	C2C12	C57
	1.1848e-05	4.70645e-05	3.71829e-05	0.00677765	0.000760903	0.000138291		1.79582e-05	2.28888e-05	6.197e-06	0.00349619	2.4874e-05	3.03473e-06		0.000162193	6.06136e-05	8.8248e-06	0.00600342	0.000592869	8.25141e-05
	8.31991e-06	6.04846e-06	1.85271e-05	0.0172173	4.68019e-06	0.00145476		3.35111e-05	5.15024e-05	2.7068e-06	0.00650155	1.73096e-06	7.91528e-05		3.88965e-05	5.71455e-05	0.00026348	0.0220206	3.1267e-05	0.00326206
	0.000173834	0.00535462	4.64787e-06	0.00734002	1.17661e-05	2.70315e-05		5.31342e-05	0.000105901	1.4637e-05	0.00526263	1.18638e-06	7.76275e-06		0.000422137	0.00765172	0.00028044	0.0138401	4.65777e-05	0.000135445
	Fig. 3 E							Fig. 3 F
	C1r							C1s
	mRNA expression (2^-dct)							mRNA expression (2^-dct)
	STO	C3H-10T1/2	NIH-3T3	RAW-264.7	C2C12	C57		STO	CH3-10T1/2	NIH-3T3	RAW-264.7	C2C12	C57
	0.639493	0.469761	0.188809	0.0421011	0.164938	0.0540336		0.114229	0.0676859	0.0435857	3.64177e-05	0.0209777	0.0288557
	0.594603	0.613443	0.265172	0.0715453	0.0413778	0.0107837		0.0967228	0.0605806	0.0647041	0.000270891	0.0110869	0.0480274
	0.690159	0.545254	0.306721	0.0640348	0.0344345	0.0273939		0.120324	0.0871715	0.0899333	2.85728e-05	0.00290953	0.0144279
	Fig. 3 G					Fig. 3 H
	Axin2					Axin2
	mRNA expression (2^-dct)					mRNA expression (2^-dct)
	CNTR-ve	STOm	STOm + C1q	CNTR+ve		CNTR-ve	STOm	STOm + C1q	CNTR+ve
	0.013276	0.016009	0.018646	0.027584		0.015041	0.026737	0.04181	0.196146
	0.013462	0.014833	0.021493	0.019915		0.016921	0.027017	0.045753	0.140632
	0.011965	0.01612	0.019984	0.019641		0.016863	0.040386	0.038607	0.143091
	Fig. 3 I
	Axin2
	mRNA expression (2^-dct)
	CNTR-ve	STOm	STOm + C1q	CNTR+ve
	0.00264962	0.00485942	0.00670754	0.0698305
	0.00208607	0.00420115	0.0042598	0.0656073
	0.00289946	0.00364466	0.00577886
	0.0033076	0.00412898	0.00519018
	0.00212253	0.00421574
	0.00189972	0.00546713
	Fig. 3 K						Fig. 3 L
	Axin2						Axin2
	mRNA expression (2^-dct)						mRNA expression (2^-dct)
	CNTR-ve	STOm	RAWm	STOm + RAWm	CNTR+ve		CNTR-ve	STOm + RAWm	STOm + RAWm + XAV	CNTR+ve	WNT3A + XAV
	0.019709	0.0431349	0.00427459	0.0818996	0.721965		0.00721392	0.016232	0.0113592	0.134904	0.0449667
	0.0490365	0.027489	0.00459729	0.0520124	1.03527		0.000963118	0.031907	0.0107837	0.141121	0.0511189
	0.0320174	0.0331465	0.00562083	0.0802141	1.00696		0.00573894	0.036272	0.0052082
							0.00312918
	Fig. 3 M
	Axin2
	mRNA expression (2^-dct)
	STOm + RAWm	STOm + RAWm + INHr/s
	0.002923	0.001892
	0.005166	0.004714
	0.002902	0.002211
	Fig. 3 N
	Axin2
	mRNA expression (2^-dct)
	CNTR-ve	C1q + C1r + C1s	CNTR+ve
	0.003594	0.007652	0.103665
	0.002388	0.00942	0.089622
	0.002595	0.002696	0.012913
	0.001091	0.003354	0.008201
	0.001724
	Fig. 3 O
	Axin2
	mRNA expression (2^-dct)
	CNTR-ve	C1q	C1q + XAV	CNTR+ve
	0.045437	0.077482	0.02797	1.09429
	0.036398	0.080214	0.051832	1.21419
	0.048361	0.054034	0.072796	1.1019
	0.032804	0.051832	0.043285	0.732043
		0.045437	0.043586	0.613442
		0.054598	0.038075	0.558644
		0.063153	0.040386	0.598739
