# Supplementary material for: Combinatorial activation of the WNT‐dependent fibrogenic program by distinct complement subunits in dystrophic muscle
Source: EMBO Mol Med. 2023 Nov 6;15(12):e17405. doi: 10.15252/emmm.202317405 (PMC10701616; doi:10.15252/emmm.202317405)
Supplement: Supplementary file 8 — Source Data for Figure 4 [file EMMM-15-e17405-s006.zip]

Archive with 16 entries (10 files):
- Figure_4/
- Figure_4/Figure_4_A_B_C/
- Figure_4/Figure_4_A_B_C/Figure_4_A_C.xlsx
- Figure_4/Figure_4_A_B_C/Figure_4_B/
- Figure_4/Figure_4_A_B_C/Figure_4_B/FAPs_MAC.czi
- Figure_4/Figure_4_A_B_C/Figure_4_B/FAPs_MAC_uncropped.czi
- Figure_4/Figure_4_D_E/
- Figure_4/Figure_4_D_E/Figure_4_D_E.xlsx
- Figure_4/Figure_4_D_E/Figure_4_D/
- Figure_4/Figure_4_D_E/Figure_4_D/C1q_Axin2.tif
- Figure_4/Figure_4_D_E/Figure_4_D/C1q_Axin2_high_magnification.tif
- Figure_4/Figure_4_D_E/Figure_4_D/C1q_Axin2_low_magnification.tif
- Figure_4/Figure_4_D_E/Figure_4_E/
- Figure_4/Figure_4_D_E/Figure_4_E/C1q_TGFB2.tif
- Figure_4/Figure_4_D_E/Figure_4_E/C1q_TGFB2_high_magnification.tif
- Figure_4/Figure_4_D_E/Figure_4_E/C1q_TGFB2_low_magnification.tif
