# Supplementary material for: Combinatorial activation of the WNT‐dependent fibrogenic program by distinct complement subunits in dystrophic muscle
Source: EMBO Mol Med. 2023 Nov 6;15(12):e17405. doi: 10.15252/emmm.202317405 (PMC10701616; doi:10.15252/emmm.202317405)
Supplement: Supplementary file 8 — Source Data for Figure 4 [file EMMM-15-e17405-s006.zip › Figure_4/Figure_4_A_B_C/Figure_4_A_C.xlsx]

## Sheet: Figure_4_A
	Figure 4 A
	Distance MAC-FAPs (μm)
	CNTR_WT_1	CNTR HET_1	CNTR HET_2	CNTR_HET_3	MDX_1	MDX_2	MDX_3
	0	0	0	0	0	0	0
	0	0	0	0	0	0	0
	0	0	0	0	0	0	0
	0	0	0	0	0	0	0
	8	14	0	0	0	0	0
	8	14	0	0	0	0	0
	9	14	0	0	0	0	0
	10	15	0	0	0	0	0
	11	15	8	0	0	0	0
	11	16	8	0	0	0	0
	12	17	8	0	0	0	0
	12	17	9	0	0	0	0
	12	19	9	0	0	0	0
	12	21	9	0	0	0	0
	12	21	11	0	0	0	0
	12	21	11	0	0	0	0
	13	21	12	0	0	0	0
	14	21	12	0	0	0	0
	14	23	12	0	0	0	0
	15	23	12	0	0	0	0
	15	24	12	0	0	0	0
	16	25	13	0	0	0	0
	17	26	13	0	0	0	0
	18	27	14	7	0	0	0
	22	27	14	7	0	0	0
	23	30	14	8	0	0	0
	23	31	14	9	0	0	0
	23	31	14	9	0	0	0
	24	32	16	9	0	0	0
	25	32	16	9	0	0	0
	26	36	17	9	0	0	0
	26	36	17	9	0	0	0
	27	40	17	9	0	0	0
	28	43	18	9	0	0	0
	28	45	18	10	0	0	0
	28	47	18	10	0	0	0
	28	49	18	10	0	0	0
	29	49	18	10	0	0	0
	30	50	19	10	0	0	0
	31	52	20	12	0	0	0
	31	53	20	12	0	0	0
	31	54	21	12	0	0	0
	32	54	21	12	0	0	0
	33	57	22	12	0	0	0
	34	57	22	13	0	0	0
	35	59	22	13	0	0	0
	36	61	23	13	0	0	0
	36	62	23	13	0	0	0
	36	70	24	13	0	0	0
	37	71	24	13	0	0	0
	39	74	24	13	4	0	0
	40	76	24	14	7	0	0
	40	76	24	14	8	0	0
	40	80	25	14	8	0	0
	42	81	25	14	8	0	0
	42	89	26	14	8	0	0
	43	92	26	14	9	0	0
	44	97	26	15	9	0	0
	48	98	26	15	9	0	5
	49	187	26	15	10	0	5
	52	212	26	15	10	0	5
	53		26	15	10	0	6
	54		27	16	10	0	6
	57		31	16	10	0	6
	57		31	16	10	0	6
	58		32	16	10	0	6
	58		32	16	11	0	7
	62		33	16	11	0	7
	64		33	16	11	0	7
	65		33	16	11	0	7
	67		33	17	11	0	7
	70		33	17	11	0	7
	72		34	17	11	0	7
	72		34	17	11	0	8
	80		35	17	12	0	8
	81		35	17	12	0	8
	82		35	17	12	0	8
	93		35	18	12	0	8
	95		36	18	12	0	9
	98		36	18	12	0	9
	102		36	19	12	0	9
	115		36	19	13	0	9
	116		37	19	13	0	9
	117		37	19	13	0	9
	127		38	19	13	0	9
	133		38	19	13	0	10
	165		38	19	13	0	10
			39	20	13	0	10
			41	20	13	0	10
			41	20	13	0	10
			41	20	13	0	10
			41	20	14	0	10
			41	21	14	0	10
			41	21	14	0	10
			41	21	14	0	10
			42	21	14	0	10
			42	21	14	0	10
			42	21	15	0	11
			43	21	15	0	11
			43	21	15	0	11
			43	21	15	0	11
			44	22	16	0	11
			44	22	16	0	11
			44	23	16	0	12
			44	24	16	0	12
			44	24	16	0	12
			45	24	16	5	12
			46	25	16	5	12
			47	25	16	6	12
			47	25	16	6	12
			47	26	16	6	12
			47	26	17	7	12
			48	26	17	7	12
			48	27	17	7	12
			49	27	17	7	12
			49	27	17	8	12
			49	28	17	8	12
			49	28	18	8	13
			51	28	18	8	13
			51	29	18	8	13
			51	30	19	8	13
			51	30	19	8	13
			52	30	19	8	13
			53	30	19	8	13
			53	31	19	8	14
			53	31	19	8	14
			54	31	19	8	14
			54	31	20	8	14
			54	32	20	8	14
			54	32	20	8	14
			55	33	20	9	14
			57	33	20	9	14
			57	34	20	9	14
			57	34	20	9	15
			57	34	20	9	15
			59	34	21	9	15
			59	35	21	9	15
			62	35	22	9	15
			62	35	22	9	15
			64	35	23	9	15
			66	36	23	9	15
			66	36	23	10	15
			68	36	24	10	16
			71	37	25	10	16
			71	37	26	10	16
			72	38	26	10	16
			72	38	27	10	16
			72	39	27	10	16
			75	39	27	10	16
			77	40	27	10	16
			78	40	28	10	16
			79	40	28	10	16
			80	40	28	10	17
			80	40	29	10	17
			81	42	29	10	17
			84	44	29	10	17
			85	44	29	11	17
			86	44	29	11	17
			88	45	29	11	17
			91	46	29	11	17
			95	48	29	11	17
			98	49	30	11	18
			98	50	31	11	18
			100	50	31	11	18
			105	51	32	11	18
			108	52	33	11	18
			111	52	33	11	18
			114	53	33	11	18
			118	54	34	11	19
			127	55	35	11	19
			130	55	35	11	19
			131	55	35	11	19
				56	35	11	19
				57	36	11	19
				58	36	11	19
				58	36	11	19
				58	37	12	19
				59	37	12	19
				60	38	12	20
				62	39	12	20
				62	41	12	20
				63	42	12	20
				63	45	12	20
				66	49	12	20
				67	49	12	20
				67	50	12	20
				67	52	12	20
				69	53	12	21
				70	55	12	21
				71	57	12	21
				72	61	12	21
				72	62	12	21
				73	70	12	21
				73	70	13	21
				73	74	13	22
				74	75	13	22
				75	80	13	22
				77	89	13	22
				80	91	13	22
				81	94	13	22
				86		13	23
				89		13	23
				90		13	23
				91		13	23
				92		13	23
				95		13	24
				105		13	24
				106		13	24
				108		13	24
				109		13	24
				109		13	24
				117		13	24
				121		14	24
				121		14	25
				122		14	25
				127		14	25
				128		14	25
				137		14	25
				178		14	25
						14	25
						14	26
						14	26
						14	26
						14	26
						14	26
						14	27
						14	27
						14	27
						14	27
						14	27
						14	28
						14	28
						14	28
						15	28
						15	28
						15	28
						15	28
						15	28
						15	28
						15	29
						15	29
						15	29
						15	29
						15	29
						15	29
						15	29
						15	30
						15	30
						15	30
						15	30
						15	30
						15	31
						16	31
						16	31
						16	31
						16	31
						16	32
						16	32
						16	32
						16	32
						16	32
						16	32
						16	33
						16	33
						16	33
						16	33
						16	33
						17	33
						17	33
						17	33
						17	34
						17	34
						17	34
						17	35
						17	35
						17	35
						17	35
						17	35
						17	35
						17	36
						17	37
						17	37
						17	38
						17	38
						17	38
						17	38
						17	39
						17	39
						17	39
						18	39
						18	39
						18	40
						18	40
						18	40
						18	40
						18	40
						18	40
						18	40
						18	41
						18	41
						18	42
						18	42
						18	42
						19	42
						19	42
						19	43
						19	43
						19	43
						19	44
						19	44
						19	44
						19	44
						19	45
						19	45
						20	45
						20	46
						20	48
						20	48
						20	49
						20	49
						20	49
						20	51
						20	55
						20	57
						20	57
						20	58
						20	58
						20	58
						20	58
						20	59
						21	60
						21	60
						21	61
						21	61
						21	62
						21	62
						21	64
						21	67
						21	67
						21	75
						22	78
						22	82
						22	82
						22	96
						22
						22
						22
						22
						22
						22
						22
						22
						23
						23
						23
						23
						23
						23
						23
						23
						24
						24
						24
						24
						24
						24
						24
						24
						24
						24
						25
						25
						25
						25
						25
						25
						25
						25
						25
						26
						26
						26
						26
						26
						26
						26
						26
						26
						26
						27
						27
						27
						27
						27
						27
						27
						27
						27
						27
						27
						27
						28
						28
						28
						28
						28
						28
						28
						28
						28
						28
						29
						29
						29
						29
						29
						29
						29
						29
						30
						30
						31
						31
						31
						31
						31
						31
						31
						31
						32
						32
						32
						32
						32
						32
						32
						32
						32
						32
						33
						33
						33
						33
						33
						33
						34
						34
						34
						34
						34
						34
						35
						35
						35
						35
						35
						35
						35
						36
						36
						36
						36
						36
						37
						37
						37
						37
						38
						38
						38
						38
						38
						38
						38
						39
						39
						39
						39
						39
						39
						40
						40
						40
						40
						41
						41
						41
						41
						42
						42
						42
						43
						43
						43
						43
						43
						43
						44
						44
						44
						44
						44
						44
						44
						44
						45
						45
						45
						46
						46
						46
						46
						47
						48
						48
						49
						49
						49
						51
						51
						51
						51
						52
						52
						52
						52
						53
						54
						55
						55
						56
						57
						58
						58
						59
						60
						62
						63
						63
						67
						67
						67
						69
						70
						71
						73
						75
						75
						83
						86
						96
						96
						97
						103
						107
						107
						111

## Sheet: Figure_4_C
	Fig. 4 C				Figure 4 C
	% MAC-FAPs contacts				CNTR_WT_1				CNTR HET_1				MDX_1				CNTR HET_2				MDX_2				CNTR_HET_3				MDX_3
	CNTR WT	CNTR HET	MDX		Distance MAC-FAPs (μm)	Number of contacts	Total number of measurements	% MAC-FAPs contacts	Distance MAC-FAPs (μm)	Number of contacts	Total number of measurements	% MAC-FAPs contacts	Distance MAC-FAPs (μm)	Number of contacts	Total number of measurements	% MAC-FAPs contacts	Distance MAC-FAPs (μm)	Number of contacts	Total number of measurements	% MAC-FAPs contacts	Distance MAC-FAPs (μm)	Number of contacts	Total number of measurements	% MAC-FAPs contacts	Distance MAC-FAPs (μm)	Number of contacts	Total number of measurements	% MAC-FAPs contacts	Distance MAC-FAPs (μm)	Number of contacts	Total number of measurements	% MAC-FAPs contacts
	4.598	6.557	25		0	4	87	4.5977	0	4	61	6.55738	0	50	200	25	0	8	172	4.65116	0	106	557	19.0305	0	23	219	10.5023	0	58	344	16.8605
		4.651	19.031		0				0				0				0				0				0				0
		10.502	16.86		0				0				0				0				0				0				0
					0				0				0				0				0				0				0
					8				14				0				0				0				0				0
					8				14				0				0				0				0				0
					9				14				0				0				0				0				0
					10				15				0				0				0				0				0
					11				15				0				8				0				0				0
					11				16				0				8				0				0				0
					12				17				0				8				0				0				0
					12				17				0				9				0				0				0
					12				19				0				9				0				0				0
					12				21				0				9				0				0				0
					12				21				0				11				0				0				0
					12				21				0				11				0				0				0
					13				21				0				12				0				0				0
					14				21				0				12				0				0				0
					14				23				0				12				0				0				0
					15				23				0				12				0				0				0
					15				24				0				12				0				0				0
					16				25				0				13				0				0				0
					17				26				0				13				0				0				0
					18				27				0				14				0				7				0
					22				27				0				14				0				7				0
					23				30				0				14				0				8				0
					23				31				0				14				0				9				0
					23				31				0				14				0				9				0
					24				32				0				16				0				9				0
					25				32				0				16				0				9				0
					26				36				0				17				0				9				0
					26				36				0				17				0				9				0
					27				40				0				17				0				9				0
					28				43				0				18				0				9				0
					28				45				0				18				0				10				0
					28				47				0				18				0				10				0
					28				49				0				18				0				10				0
					29				49				0				18				0				10				0
					30				50				0				19				0				10				0
					31				52				0				20				0				12				0
					31				53				0				20				0				12				0
					31				54				0				21				0				12				0
					32				54				0				21				0				12				0
					33				57				0				22				0				12				0
					34				57				0				22				0				13				0
					35				59				0				22				0				13				0
					36				61				0				23				0				13				0
					36				62				0				23				0				13				0
					36				70				0				24				0				13				0
					37				71				0				24				0				13				0
					39				74				4				24				0				13				0
					40				76				7				24				0				14				0
					40				76				8				24				0				14				0
					40				80				8				25				0				14				0
					42				81				8				25				0				14				0
					42				89				8				26				0				14				0
					43				92				9				26				0				14				0
					44				97				9				26				0				15				0
					48				98				9				26				0				15				5
					49				187				10				26				0				15				5
					52				212				10				26				0				15				5
					53								10				26				0				15				6
					54								10				27				0				16				6
					57								10				31				0				16				6
					57								10				31				0				16				6
					58								10				32				0				16				6
					58								11				32				0				16				7
					62								11				33				0				16				7
					64								11				33				0				16				7
					65								11				33				0				16				7
					67								11				33				0				17				7
					70								11				33				0				17				7
					72								11				34				0				17				7
					72								11				34				0				17				8
					80								12				35				0				17				8
					81								12				35				0				17				8
					82								12				35				0				17				8
					93								12				35				0				18				8
					95								12				36				0				18				9
					98								12				36				0				18				9
					102								12				36				0				19				9
					115								13				36				0				19				9
					116								13				37				0				19				9
					117								13				37				0				19				9
					127								13				38				0				19				9
					133								13				38				0				19				10
					165								13				38				0				19				10
													13				39				0				20				10
													13				41				0				20				10
													13				41				0				20				10
													13				41				0				20				10
													14				41				0				20				10
													14				41				0				21				10
													14				41				0				21				10
													14				41				0				21				10
													14				42				0				21				10
													14				42				0				21				10
													15				42				0				21				11
													15				43				0				21				11
													15				43				0				21				11
													15				43				0				21				11
													16				44				0				22				11
													16				44				0				22				11
													16				44				0				23				12
													16				44				0				24				12
													16				44				0				24				12
													16				45				5				24				12
													16				46				5				25				12
													16				47				6				25				12
													16				47				6				25				12
													16				47				6				26				12
													17				47				7				26				12
													17				48				7				26				12
													17				48				7				27				12
													17				49				7				27				12
													17				49				8				27				12
													17				49				8				28				12
													18				49				8				28				13
													18				51				8				28				13
													18				51				8				29				13
													19				51				8				30				13
													19				51				8				30				13
													19				52				8				30				13
													19				53				8				30				13
													19				53				8				31				14
													19				53				8				31				14
													19				54				8				31				14
													20				54				8				31				14
													20				54				8				32				14
													20				54				8				32				14
													20				55				9				33				14
													20				57				9				33				14
													20				57				9				34				14
													20				57				9				34				15
													20				57				9				34				15
													21				59				9				34				15
													21				59				9				35				15
													22				62				9				35				15
													22				62				9				35				15
													23				64				9				35				15
													23				66				9				36				15
													23				66				10				36				15
													24				68				10				36				16
													25				71				10				37				16
													26				71				10				37				16
													26				72				10				38				16
													27				72				10				38				16
													27				72				10				39				16
													27				75				10				39				16
													27				77				10				40				16
													28				78				10				40				16
													28				79				10				40				16
													28				80				10				40				17
													29				80				10				40				17
													29				81				10				42				17
													29				84				10				44				17
													29				85				11				44				17
													29				86				11				44				17
													29				88				11				45				17
													29				91				11				46				17
													29				95				11				48				17
													30				98				11				49				18
													31				98				11				50				18
													31				100				11				50				18
													32				105				11				51				18
													33				108				11				52				18
													33				111				11				52				18
													33				114				11				53				18
													34				118				11				54				19
													35				127				11				55				19
													35				130				11				55				19
													35				131				11				55				19
													35								11				56				19
													36								11				57				19
													36								11				58				19
													36								11				58				19
													37								12				58				19
													37								12				59				19
													38								12				60				20
													39								12				62				20
													41								12				62				20
													42								12				63				20
													45								12				63				20
													49								12				66				20
													49								12				67				20
													50								12				67				20
													52								12				67				20
													53								12				69				21
													55								12				70				21
													57								12				71				21
													61								12				72				21
													62								12				72				21
													70								12				73				21
													70								13				73				21
													74								13				73				22
													75								13				74				22
													80								13				75				22
													89								13				77				22
													91								13				80				22
													94								13				81				22
																					13				86				23
																					13				89				23
																					13				90				23
																					13				91				23
																					13				92				23
																					13				95				24
																					13				105				24
																					13				106				24
																					13				108				24
																					13				109				24
																					13				109				24
																					13				117				24
																					14				121				24
																					14				121				25
																					14				122				25
																					14				127				25
																					14				128				25
																					14				137				25
																					14				178				25
																					14								25
																					14								26
																					14								26
																					14								26
																					14								26
																					14								26
																					14								27
																					14								27
																					14								27
																					14								27
																					14								27
																					14								28
																					14								28
																					14								28
																					15								28
																					15								28
																					15								28
																					15								28
																					15								28
																					15								28
																					15								29
																					15								29
																					15								29
																					15								29
																					15								29
																					15								29
																					15								29
																					15								30
																					15								30
																					15								30
																					15								30
																					15								30
																					15								31
																					16								31
																					16								31
																					16								31
																					16								31
																					16								32
																					16								32
																					16								32
																					16								32
																					16								32
																					16								32
																					16								33
																					16								33
																					16								33
																					16								33
																					16								33
																					17								33
																					17								33
																					17								33
																					17								34
																					17								34
																					17								34
																					17								35
																					17								35
																					17								35
																					17								35
																					17								35
																					17								35
																					17								36
																					17								37
																					17								37
																					17								38
																					17								38
																					17								38
																					17								38
																					17								39
																					17								39
																					17								39
																					18								39
																					18								39
																					18								40
																					18								40
																					18								40
																					18								40
																					18								40
																					18								40
																					18								40
																					18								41
																					18								41
																					18								42
																					18								42
																					18								42
																					19								42
																					19								42
																					19								43
																					19								43
																					19								43
																					19								44
																					19								44
																					19								44
																					19								44
																					19								45
																					19								45
																					20								45
																					20								46
																					20								48
																					20								48
																					20								49
																					20								49
																					20								49
																					20								51
																					20								55
																					20								57
																					20								57
																					20								58
																					20								58
																					20								58
																					20								58
																					20								59
																					21								60
																					21								60
																					21								61
																					21								61
																					21								62
																					21								62
																					21								64
																					21								67
																					21								67
																					21								75
																					22								78
																					22								82
																					22								82
																					22								96
																					22
																					22
																					22
																					22
																					22
																					22
																					22
																					22
																					23
																					23
																					23
																					23
																					23
																					23
																					23
																					23
																					24
																					24
																					24
																					24
																					24
																					24
																					24
																					24
																					24
																					24
																					25
																					25
																					25
																					25
																					25
																					25
																					25
																					25
																					25
																					26
																					26
																					26
																					26
																					26
																					26
																					26
																					26
																					26
																					26
																					27
																					27
																					27
																					27
																					27
																					27
																					27
																					27
																					27
																					27
																					27
																					27
																					28
																					28
																					28
																					28
																					28
																					28
																					28
																					28
																					28
																					28
																					29
																					29
																					29
																					29
																					29
																					29
																					29
																					29
																					30
																					30
																					31
																					31
																					31
																					31
																					31
																					31
																					31
																					31
																					32
																					32
																					32
																					32
																					32
																					32
																					32
																					32
																					32
																					32
																					33
																					33
																					33
																					33
																					33
																					33
																					34
																					34
																					34
																					34
																					34
																					34
																					35
																					35
																					35
																					35
																					35
																					35
																					35
																					36
																					36
																					36
																					36
																					36
																					37
																					37
																					37
																					37
																					38
																					38
																					38
																					38
																					38
																					38
																					38
																					39
																					39
																					39
																					39
																					39
																					39
																					40
																					40
																					40
																					40
																					41
																					41
																					41
																					41
																					42
																					42
																					42
																					43
																					43
																					43
																					43
																					43
																					43
																					44
																					44
																					44
																					44
																					44
																					44
																					44
																					44
																					45
																					45
																					45
																					46
																					46
																					46
																					46
																					47
																					48
																					48
																					49
																					49
																					49
																					51
																					51
																					51
																					51
																					52
																					52
																					52
																					52
																					53
																					54
																					55
																					55
																					56
																					57
																					58
																					58
																					59
																					60
																					62
																					63
																					63
																					67
																					67
																					67
																					69
																					70
																					71
																					73
																					75
																					75
																					83
																					86
																					96
																					96
																					97
																					103
																					107
																					107
																					111
