# Supplementary material for: Combinatorial activation of the WNT‐dependent fibrogenic program by distinct complement subunits in dystrophic muscle
Source: EMBO Mol Med. 2023 Nov 6;15(12):e17405. doi: 10.15252/emmm.202317405 (PMC10701616; doi:10.15252/emmm.202317405)
Supplement: Supplementary file 8 — Source Data for Figure 4 [file EMMM-15-e17405-s006.zip › Figure_4/Figure_4_D_E/Figure_4_D_E.xlsx]

## Sheet: Figure_4_D_E
		Fig. 4 D				Fig. 4 E
		Axin2	C1q			TGF2	C1q
		Pixel Intensity				Pixel Intensity
	MDX_1	57.96	11.07		MDX_1	7.06028	1.75483
		32.097	4.72			7.29828	2.81083
		28.588	5.14			9.47328	0.990833
		38.731	9.01			7.59728	0.788833
		32.646	3.1			7.11728	0.939833
		25.942	3			12.2073	5.66683
		31.876	5.99			8.91028	3.04883
		27.402	8.58			4.35028	0.674833
		26.287	4.68			5.01528	0.409833
		22.988	10.82			5.21628	2.10883
		49.641	3.67			5.03828	1.84583
		28.981	4.76			3.94028	0.039833
		39.028	6.59			5.97128	1.44883
		38.884	6.56			7.06828	1.36683
		24.555	1.89			17.4883	2.93383
		31.351	3.79			12.1333	2.25483
		29.893	4.04			7.31428	1.88583
		32.759	3.7			8.70628	1.23683
		35.785	4.11			14.3343	4.64183
		36.924	3.41			8.51228	1.74983
		46.553	3.75			9.09128	1.14683
		38.881	3.58			5.31828	0.710833
		43.139	4.53			6.10528	0.974833
		30.464	5.4			9.32028	0.985833
		21.035	1.22			8.62828	1.99583
		31.189	1.55			8.82528	0.809833
		22.441	1.37			7.81728	1.08783
		30.81	5.58			9.65428	1.31283
		30.39	2.11			11.2593	1.08383
		25.398	2.14			11.4373	1.27983
		22.663	0.92			6.57928	2.61883
		19.501	0.23			8.84028	1.84483
		35.795	5.7			10.2103	2.64783
		26.559	1.08			7.01628	0.443833
		23.272	1.49			5.97528	1.21383
		40.363	7.22			9.56928	0.962833
		40.851	6.08			4.49528	1.88783
		33.495	4.65			3.98828	0.567833
		31.44	6.99			3.72328	0.524833
		37.253	5.15			3.37928	0.521833
		30.185	1.76			4.02428	0.449833
		30.049	2.56			3.65528	0.265833
		27.769	1.84			3.48528	1.07483
		27.997	3.04			11.2103	3.33983
		27.841	4.47			10.7183	1.39783
		23.555	3.98			12.0513	2.24283
		20.982	5.98			9.95328	1.08883
		17.074	4.84			7.92328	1.43283
		24.377	4.51			14.8283	2.07183
		30.362	4.14			10.0703	0.582833
		21.307	3.55			15.6533	2.61283
		37.972	5.15			9.39728	2.15983
		26.947	4.64			12.1903	0.642833
		34.068	4.53			15.2663	0.762833
		26.281	5.35			9.58728	0.672833
		20.692	5.71			17.1053	2.31683
		17.962	4.07			8.47228	0.841833
		22.517	4.4			10.0713	1.14283
		23.171	6.19			9.92528	0.736833
		19.623	9.49			7.27328	0.752833
		17.722	4.17			8.26728	0.415833
		20.669	3.53			8.13728	3.72483
		17.545	4.11			5.75228	2.02583
		14.893	1.72			6.49828	4.38783
		15.046	1.71			6.58328	3.72583
		19.574	3.58			6.74428	1.41883
		14.694	1.88			5.80328	2.04483
		17.043	2.56			7.21428	1.93383
		16.853	3.66			8.11828	2.26383
	MDX_2	28.349	4.503			13.0103	2.43583
		39.687	7.737			5.05628	2.94683
		38.113	7.467			8.33328	2.31983
		37.609	10.251			8.22028	1.67683
		31.351	10.671			4.56728	0.559833
		36.035	6.875			6.68928	0.818833
		31.936	10.875			4.69728	1.37983
		36.46	7.118			4.79428	1.26083
		30.394	5.758			2.24728	1.80183
		25.622	6.698			6.28728	3.03383
		24.936	6.319			12.4763	2.80083
		19.947	5.122			13.6723	2.58483
		21.392	6.808			8.99228	2.24783
		36.476	8.522			9.20828	3.23683
		16.483	6.248			6.77928	3.28583
		15.933	8.68			7.74528	3.37583
		24.297	6.306			6.23028	1.94483
		18.365	7.367			6.94828	3.36283
		17.71	10.136			9.18128	5.53983
		26.204	10.099			8.38328	8.53783
		25.037	11.265			6.60128	2.48283
		38.525	9.15			13.1883	1.40183
		17.433	9.215			9.90728	1.91983
		34.623	9.976			6.54228	2.28883
		40.316	11.05			4.56028	3.88983
		36.798	8.979			6.01228	3.14783
		30.402	11.127			6.13328	1.01183
		29.962	9.495			7.95528	1.81283
		33.581	7.287		MDX_2	8.21778	2.55483
		27.937	11.631			11.3058	2.60483
		30.081	7.101			4.45078	3.26583
		27.949	8.599			10.7228	3.56683
		25.86	6.802			5.02078	2.91683
		24.395	5.962			7.50378	3.05183
		25.589	6.43			6.98878	2.45683
		29.183	8.483			9.08578	2.10583
		25.088	7.055			5.71078	1.86483
		29.9	14.132			9.54378	0.984833
		27.414	6.46			10.8138	1.65383
		24.758	6.789			6.76178	1.54983
		23.279	8.096			8.49178	1.24783
		20.576	8.099			9.60278	1.96983
		33.782	8.28			4.41678	1.54883
		32.764	10.805			13.0888	2.89083
		26.29	9.585			14.8688	3.25883
		24.976	7.755			10.3148	2.92483
		21.24	8.119			4.91878	2.40083
		20.128	7.875			12.4188	3.62483
		23.073	8.279			7.70778	2.28183
		38.728	9.914			10.3508	1.65083
		21.424	8.06			7.16278	3.14183
		31.911	8.963			11.4448	4.10483
		22.525	16.519			9.57678	1.77883
		24.065	13.459			8.68778	1.76683
		26.804	10.475			9.93778	1.53583
		22.589	7.876			9.88278	2.96183
		15.839	10.238			9.21178	3.07683
		16.293	13.023			10.5198	5.36383
		20.587	11.779			11.3598	8.07283
		19.329	10.946			10.5888	3.49683
		19.563	7.593			5.39478	5.70483
		20.852	8.145			8.01478	2.13483
		26.497	7.598			3.45378	4.20483
		16.127	5.325			5.95878	3.17883
		9.651	6.696			8.22178	1.62283
		13.005	7.276			5.99478	1.50783
		13.532	6.302			10.3498	2.03983
		17.937	7.616			9.46978	1.27883
		17.566	8.439			6.62278	1.74283
		16.105	6.487			8.04778	1.54283
	MDX_3	13.248	5.073			8.14778	1.87683
		12.117	4.812			8.29978	1.46583
		19.387	7.415			9.22078	1.42883
		37.58	2.789			7.17978	2.08883
		24.473	3.062			4.13378	2.64383
		17.272	3.94			8.47478	2.32283
		25.226	3.289			4.06178	2.38783
		14.863	2.096			6.64378	1.28383
		13.107	7.668			7.34878	2.07183
		25.076	4.405			5.39178	2.45583
		38.668	10.942			5.64978	1.93483
		33.112	3.439			5.91378	2.00683
		27.234	2.412			7.28378	1.86983
		34.496	6.089			9.62078	1.05483
		34.643	19.492			8.01978	1.78883
		36.904	6.128			5.09878	0.126833
		35.268	12.828			8.12078	0.814833
		30.038	2.711			6.39778	0.368833
		27.543	6.767			8.75178	2.44583
		23.918	5.512			8.06878	0.948833
		20.573	8.743			5.27678	1.66783
		18.095	5.589			5.88678	0.715833
		16.818	3.074			7.56178	0.672833
		20.254	0.127			5.64978	0.709833
		22.151	6.986			5.95478	1.69483
		16.843	0.498			8.13778	0.570833
		23.23	11.312			8.52378	1.14783
		17.319	0.275			4.55978	0.611833
		25.537	4.921			3.85378	0.703833
		17.637	2.427			7.76678	1.38183
		17.385	1.088			6.62178	1.16183
		14.69	0.126			7.35578	0.579833
		34.755	18.143			9.07778	0.768833
		27.475	10.598			8.57278	0.891833
		36.067	13.972			5.11278	2.04983
		26.625	12.047			6.92378	1.72783
		30.975	9.353			7.23878	1.82583
		29.732	6.431			6.89878	0.778833
		28.047	10.225			5.39478	1.13983
		33.314	19.981			4.09278	2.81683
		34.332	7.084			4.85878	0.720833
		32.502	18.712			4.52178	1.23983
		30.67	5.279			4.44678	1.11283
		32.557	3.671			6.72978	1.21683
		33.675	19.259			7.58578	1.54883
		24.692	7.791			5.80978	1.22583
		18.305	2.994			6.06278	1.31183
		23.464	6.821			8.95678	2.24683
		22.518	5.964			6.36278	1.91983
		28.428	17.114			9.35678	2.59083
		22.105	10.426			7.73678	1.79683
		20.842	8.277			5.99078	1.65583
		38.494	4.49			3.59278	2.16283
		27.538	2.656			9.93978	2.39483
		25.517	3.439			6.24178	2.56983
		21.598	0.841			6.10978	1.73983
		34.85	3.361		MDX_3	6.18556	3.00128
						8.17856	1.54828
						4.64256	0.434278
						6.77356	0.730278
						5.51356	0.707278
						7.17356	0.300278
						4.28156	0.375278
						6.54956	1.17228
						8.35156	3.26128
						3.59656	0.552278
						5.87356	1.16828
						9.39756	1.90228
						13.8596	2.16128
						6.93256	1.37228
						12.8186	3.35028
						16.5186	3.59828
						7.49356	2.07228
						13.4446	9.97728
						10.7936	7.92128
						6.44156	8.95628
						7.34156	8.96128
						4.68356	7.96328
						3.16756	7.62728
						2.47856	4.82128
						6.01456	4.50128
						5.13356	6.78128
						12.1816	4.11628
						13.5816	5.24328
						18.3186	7.33828
						11.3406	11.4073
						9.87656	2.44428
						13.1126	4.86628
						10.7326	2.90928
						7.96356	2.66128
						6.06656	3.03628
						10.7046	2.03128
						6.65456	2.10928
						9.67956	1.10728
						6.36956	0.362278
						12.4236	2.35428
						6.24956	2.43328
						6.78556	2.47128
						6.57156	0.953278
						9.96556	1.35728
						10.4916	1.92428
						7.77556	0.265278
						8.37856	1.37628
						11.1396	0.948278
						13.3096	2.62328
						10.3096	2.04728
						6.78856	2.16328
						8.10856	1.13828
						8.69456	1.78328
						11.1556	4.03528
						10.9256	2.53228
						10.1176	1.82128
						8.13856	2.49328
						9.79156	1.51628
						12.9456	2.52928
						11.5796	3.01828
						11.0776	8.67728
						6.06256	0.504278
						3.52756	0.410278
						2.57156	1.58028
						3.19756	0.860278
						3.74956	0.431278
						2.56556	3.41328
						3.58356	0.525278
						2.11356	0.289278
						5.20756	0.672278
						4.82556	1.94528
						6.02956	1.39128
						3.02556	1.36228
						4.21356	0.607278
						6.23656	5.18028
						11.5546	5.75628
						7.58656	2.21928
						6.60556	1.28528
						4.94056	4.49728
						4.61356	1.13328
						3.42756	2.22728
						4.22956	0.595278
						5.32556	2.27828
						8.40456	1.52328
						4.60656	0.673278
						5.49756	1.16928
						5.69456	2.29528
						9.12356	2.39728
						9.08956	3.18828
						12.9556	3.05128
						9.94156	3.42928
						10.9056	4.62928
						5.51256	1.13228
						9.08256	0.913278
