# Supplementary material for: Combinatorial activation of the WNT‐dependent fibrogenic program by distinct complement subunits in dystrophic muscle
Source: EMBO Mol Med. 2023 Nov 6;15(12):e17405. doi: 10.15252/emmm.202317405 (PMC10701616; doi:10.15252/emmm.202317405)
Supplement: Supplementary file 9 — Source Data for Figure 5 [file EMMM-15-e17405-s001.zip]

Archive with 10 entries (5 files):
- Figure_5/
- Figure_5/Figure_5_B/
- Figure_5/Figure_5_B/Fib_MDX/
- Figure_5/Figure_5_B/Fib_MDX/Fib_MDX.tif
- Figure_5/Figure_5_B/Fib_MDX/Fib_MDX_uncropped.tif
- Figure_5/Figure_5_B/MDX/
- Figure_5/Figure_5_B/MDX/MDX.tif
- Figure_5/Figure_5_B/MDX/MDX_uncropped.tif
- Figure_5/Figure_5_C_D_E_F_G_H_I_J_K_L_M_N/
- Figure_5/Figure_5_C_D_E_F_G_H_I_J_K_L_M_N/Figure_5_C_D_E_F_G_H_I_J_K_L_M_N.xlsx
