# Supplementary material for: Combinatorial activation of the WNT‐dependent fibrogenic program by distinct complement subunits in dystrophic muscle
Source: EMBO Mol Med. 2023 Nov 6;15(12):e17405. doi: 10.15252/emmm.202317405 (PMC10701616; doi:10.15252/emmm.202317405)
Supplement: Supplementary file 9 — Source Data for Figure 5 [file EMMM-15-e17405-s001.zip › Figure_5/Figure_5_C_D_E_F_G_H_I_J_K_L_M_N/Figure_5_C_D_E_F_G_H_I_J_K_L_M_N.xlsx]

## Sheet: Figure_5_C-N
	Fig. 5 C			Fig. 5 D			Fig. 5 E			Fig. 5 F			Fig. 5 G			Fig. 5 H			Fig. 5 I
	FAPs			MAC			C1r			C1s			C1qa			C1qb			C1qc
	Number of cells/mg			Number of cells/mg			mRNA expression (2^-dct)			mRNA expression (2^-dct)			mRNA expression (2^-dct)			mRNA expression (2^-dct)			mRNA expression (2^-dct)
	MDX	Fib-MDX		MDX	Fib-MDX		MDX	Fib-MDX		MDX	Fib-MDX		MDX	Fib-MDX		MDX	Fib-MDX		MDX	Fib-MDX
	318	1485		285	787		14.0744	25.6342		10.5927	15.1369		30.6964	31.125		13.8326	13.0864		3.45815	5.73582
	355	2272		273	742		13.1775	24.2515		8.51496	15.3482		25.9921	25.8125		9.00047	12.4666		2.25012	6.77396
	601	1712		220	522		8.96933	19.2929		5.40764	16.9123		19.2929	38.3193		9.64646	15.455		3.55537	7.31065
							11.0425	24.9333		7.54228	16.6794		24.761	44.6318		11.3924	17.2676		3.07375	9.06307
													19.5622			9.38268
	Fig. 5 J			Fig. 5 K			Fig. 5 L			Fig. 5 M			Fig. 5 N
	Axin2			LGR5			TGFβ2			Collagen 1			Collagen 3
	mRNA expression (2^-dct)			mRNA expression (2^-dct)			mRNA expression (2^-dct)			mRNA expression (2^-dct)			mRNA expression (2^-dct)
	MDX	Fib-MDX		MDX	Fib-MDX		MDX	Fib-MDX		MDX	Fib-MDX		MDX	Fib-MDX
	0.0438889	0.236514		0.02	0.11		4.43828	4.31691		145.513	814.629		62.25	515.56
	0.0766803	0.209497		0.01	0.16		1.91189	2.45377		192.005	594.28		288.01	513.78
	0.111491	0.309927		0.04	0.08		1.60214	2.52276		43.562	388.023		34.06	333.14
