# Supplementary material for: Combinatorial activation of the WNT‐dependent fibrogenic program by distinct complement subunits in dystrophic muscle
Source: EMBO Mol Med. 2023 Nov 6;15(12):e17405. doi: 10.15252/emmm.202317405 (PMC10701616; doi:10.15252/emmm.202317405)
Supplement: Supplementary file 10 — Source Data for Figure 6 [file EMMM-15-e17405-s009.zip]

Archive with 10 entries (6 files):
- Figure_6/
- Figure_6/Figure_6_B_C_D_E_F/
- Figure_6/Figure_6_B_C_D_E_F/Figure_6_B_C_D_E_F.xlsx
- Figure_6/Figure_6_G_H_I_J/
- Figure_6/Figure_6_G_H_I_J/Figure_6_H_I_J.xlsx
- Figure_6/Figure_6_G_H_I_J/Figure_6_G/
- Figure_6/Figure_6_G_H_I_J/Figure_6_G/C1rs_INH.czi
- Figure_6/Figure_6_G_H_I_J/Figure_6_G/C1rs_INH_uncropped.czi
- Figure_6/Figure_6_G_H_I_J/Figure_6_G/CNTR.czi
- Figure_6/Figure_6_G_H_I_J/Figure_6_G/CNTR_uncropped.czi
