# Supplementary material for: Combinatorial activation of the WNT‐dependent fibrogenic program by distinct complement subunits in dystrophic muscle
Source: EMBO Mol Med. 2023 Nov 6;15(12):e17405. doi: 10.15252/emmm.202317405 (PMC10701616; doi:10.15252/emmm.202317405)
Supplement: Supplementary file 10 — Source Data for Figure 6 [file EMMM-15-e17405-s009.zip › Figure_6/Figure_6_B_C_D_E_F/Figure_6_B_C_D_E_F.xlsx]

## Sheet: Figure_6_B-F
	Fig. 6 B			Fig. 6 C			Fig. 6 D			Fig. 6 E			Fig. 6 F
	Axin2			LGR5			TGFβ2			Collagen 1			Collagen 3
	mRNA expression (2^-dct)			mRNA expression (2^-dct)			mRNA expression (2^-dct)			mRNA expression (2^-dct)			mRNA expression (2^-dct)
	CNTR	C1r/s INH		CNTR	C1r/s INH		CNTR	C1r/s INH		CNTR	C1r/s INH		CNTR	C1r/s INH
	0.403321	0.34748		0.17739	0.125434		5.25977	4.95883		999.457	932.526		1845.76	1536.04
	0.420448	0.307786		0.127627	0.102593		4.65893	4.24275		939.012	879.171		1746.2	1536.04
	0.554785	0.444421		0.140146	0.089003		4.70763	4.39237		1013.41	897.644		1541.37	1453.18
