# Supplementary material for: Combinatorial activation of the WNT‐dependent fibrogenic program by distinct complement subunits in dystrophic muscle
Source: EMBO Mol Med. 2023 Nov 6;15(12):e17405. doi: 10.15252/emmm.202317405 (PMC10701616; doi:10.15252/emmm.202317405)
Supplement: Supplementary file 10 — Source Data for Figure 6 [file EMMM-15-e17405-s009.zip › Figure_6/Figure_6_G_H_I_J/Figure_6_H_I_J.xlsx]

## Sheet: Figure_6_H
	Fig. 6 H			Fig. 6 H
	% Fibrotic Area			CNTR_1						CNTR_2						CNTR_3						C1r/s_INH_1						C1r/s_INH_2						C1r/s_INH_3
	CNTR	C1r/s INH		Area Tot	Area Col1	Tot Area Col1	Area Col1/Area Tot	% Area Col1	Average	Area Tot	Area Col1	Tot Area Col1	Area Col1/Area Tot	% Area Col1	Average	Area Tot	Area Col1	Tot Area Col1	Area Col1/Area Tot	% Area Col1	Average	Area Tot	Area Col1	Tot Area Col1	Area Col1/Area Tot	% Area Col1	Average	Area Tot	Area Col1	Tot Area Col1	Area Col1/Area Tot	% Area Col1	Average	Area Tot	Area Col1	Tot Area Col1	Area Col1/Area Tot	% Area Col1	Average
	30.8995	27.2908		377252	5175.78	185410	0.491476	49.1476	30.8995	135024	29403.3	54014.4	0.400034	40.0034	26.8599	321620	25710.7	82272.4	0.255806	25.5806	29.3421	97066	11294.5	20488.5	0.211079	21.1079	27.2908	108741	10641.4	19452.4	0.178888	17.8888	18.8248	209062	2897.78	48878.3	0.233799	23.3799	24.579
	26.8599	18.8248			3915.17						2282.74						5808.35						2512.35						2244.81						3315.58
	29.3421	24.579			3941.14						7090.18						3924.24						4100.88						1489.39						13130.4
					2566.14						2253.47						578.361						1661.09						3561.89						3141.41
					169812						971.837						7747.28						110.066						218.483						9064.78
				360405	2250.37	127347	0.353344	35.3344			1538.24						875.787						190.451						1296.47						9980.34
					3058.14						1793.42						480.044						619.172					204224	25161.4	32488.6	0.159083	15.9083			617.524
					71345.4						381.315						1518.66					284242	27530.7	45477.2	0.159995	15.9995			2186.07						2205.03
					10055.6						83.065						1214.02						1698.6						440.882						307.319
					31993.7						371.421						952.668						1246.18						2655.19						503.541
					1238.76						361.321						454.486						2940.86						694.405						120.99
					823.846						944.836						858.473						1105.81						548.475						582.896
					752.323						1291.32						733.773						934.118						802.203						156.442
					548.887						199.108						1368.2						203.849					197649	68471.3	74324	0.37604	37.604			217.04
					536.726						183.649						597.324						321.747						595.469						204.673
					2417.95						244.454						166.336						1994.17						4555.99						339.679
					1849.07						277.226						147.579						639.166						701.207						161.801
					476.128						155.618						290.624						2364.77					36433.5	6754.22	8616.47	0.236499	23.6499			366.474
				234892	800.348	63265.2	0.269337	26.9337			505.603						109.241						573.209						1862.26						97.699
					791.692						127.586						248.988						386.88					280080	10484.3	54987.4	0.196328	19.6328			89.042
					1340.17						207.353						272.073						232.499						13147.1						115.219
					325.251						182.207						385.437						368.123						5453.62						99.348
					422.126						178.496						716.872						131.502						5648.61						273.928
					288.769						98.936						228.995						256.821						270.424						889.391
					568.262						170.458						89.042						188.596						417.797					186428	40445.5	49748	0.266848	26.6848
					760.98						289.799						75.438						110.684						1588.12						1220.41
					234.354						466.853						429.34						63.896						2984.97						2209.98
					296.189						244.866						116.043						47.407						11743						1891.53
					191.688						303.197						224.048						178.909						604.332						342.977
					235.591						534.665						211.681						379.872						209.414						1068.09
					105.944						452.012						283.616						98.73						1251.33						107.386
					88.218						425.836						62.453						323.19						926.904						224.048
					130.265					394275	2820.28	94144.7	0.23878	23.878			96.875						57.506						257.439						1203.31
					387.292						30152.5						244.66						89.867					349702	13242.7	50521.5	0.14447	14.447			413.881
					56298.1						4200.44						644.937						209.826						1393.34						269.6
				371133	158216	196007	0.52813	52.813			796.226						417.385						643.288						1925.12						351.222
					1067.06						18241.1						890.009						90.897						1053.87					198724	139965	139965	0.704321	70.4321
					1036.76						1396.02						465.41						65.545						649.059					134640	1253.6	18031	0.133921	13.3921
					955.554						2304.99						682.244					153539	29184	34913.4	0.227391	22.7391			827.556						2182.77
					2414.03						838.48						1703.55						394.094						2155.36						164.687
					1038.62						11004.5						610.722						255.584						20981.2						381.727
					991.624						1522.79						414.912						519.206						1773.83						2464.74
					1111.58						816.838						209.62						1609.56						1672.22						864.451
					1698.6						737.277						361.321						324.014						1161.05						750.881
					1341.2						1637.39						637.723						803.028						380.696						2415.47
					596.5						376.78						232.705						234.56						1942.23						3750.69
					466.441						257.027						3126.99						57.712						781.18						884.65
					343.183						962.974						921.339						223.018						122.639						372.245
					948.134						143.045						271.455						117.486						459.433						1474.97
					169.84						76.881						48.231						139.747					260252	22235.4	48614.7	0.186799	18.6799			315.77
					408.316						181.794						245.278						124.494						1309.45						233.529
					702.856						420.477						546.207						56.476						1712.21						247.751
					217.659						578.98						618.966						144.075						2079.3						273.104
					615.256						1117.36						567.85						94.607						1434.36					177575	2515.03	39739.4	0.223789	22.3789
					296.807						344.626						1725.4						151.083						4766.85						3809.02
					616.493						115.837						1202.07						93.783						6428.55						3476.56
					218.277						133.975						749.85						160.771						3137.09						1302.04
					174.374						296.601						372.864						42.872						514.672						1590.39
					174.374						514.466						203.849						91.516						468.502						3690.92
					124.7						181.382						1340.99						42.048						347.512						17125.4
					317.213						81.416						597.324						49.674						457.165						5140.94
					89.248						222.399						213.33					179371	60974.3	66700.8	0.371859	37.1859			399.659						231.262
					49.056						424.187						220.132						5726.52						482.311						857.855
					32.566						113.982						367.093					161791	34179.8	51516.6	0.318414	31.8414			556.925					42313.8	2175.55	6217.9	0.146948	14.6948
					140.571						127.174						712.749						17336.8						427.278						471.8
					41.635						452.219						256.821					94542.9	40495	40495	0.428324	42.8324			1584.21						1358.1
					207.765						534.665						74.202					119839	66084.9	66084.9	0.551447	55.1447			273.31						1456.21
					427.485						345.038						606.187					59337.7	16952	16952	0.285687	28.5687		193140	4325.14	31770.5	0.164495	16.4495			383.788
					93.164						190.245						357.611					75074.5	20377.5	20377.5	0.27143	27.143			2639.11						372.452
					947.515						267.539						360.291					158529	2333.85	93201.1	0.587912	58.7912			171.076					169672	1232.57	18246.8	0.107542	10.7542
					135.624						111.921						820.548						43947.4						279.081						381.727
					252.08						116.456						372.864						1940.58						13858.4						295.983
					160.977						90.073						261.355						41305.9						621.44						2224.82
					127.998						130.265						121.608						3673.4						328.343						250.225
					71.728						54.621						496.74					327882	3905.49	6198.53	0.0189047	1.89047			628.654						1559.06
					454.898						138.098					336826	57807.5	125421	0.37236	37.236			520.237						730.887						261.149
					91.722						256.408						2489.47						1058.2						167.366						1795.27
					214.979						195.81						6202.44						441.088						374.101						3857.05
					105.738						315.151						278.05						273.516						1044.18						2236.36
					50.498						359.879						13179.9					448615	2620.35	82963.3	0.184932	18.4932			383.376						1003.78
					96.668						434.493						1305.95						7315.68						435.111						1217.12
					185.298						349.779						426.454						3020.22						282.585						911.857
					260.118						405.018						927.728						725.322						260.325						394.712
					83.065						419.858						274.134						1688.5						514.26						349.161
					83.889						67.812						14658.1						1189.91						216.216						275.989
					155.411						309.174						8178.06						1406.12						163.862					448671	1614.51	128608	0.286643	28.6643
					42.254						838.274						172.725						487.877						129.441						100246
					55.033						301.548						1794.86						452.219						103.676						4363.48
					16.695						254.141						371.833						21101.7						76.675						598.561
					327.312						238.682						1048.72						7752.85						220.132						2852.23
					337.824						152.114						949.37						801.585						330.198						12525.5
					485.403						362.352						1207.63						1805.58						1346.76						1471.26
					135.212						1336.66						77.912						6078.77						289.181						187.566
					116.868						138.51						246.927						6489.77						161.801						1040.06
					71.728						183.237						768.4						2402.08						194.367						2034.16
					66.369						213.742						341.946						262.798						162.007						1415.19
					25.971						1098.81						885.681						2156.59						195.398						260.118
					259.706						83.477						234.56						1003.17						1137.35					411165	49895.1	97733.4	0.237699	23.7699
					175.405						258.47						373.894						1490.01					319101	8849.18	105551	0.330775	33.0775			4594.12
					286.295					352213	24629.2	66813.1	0.189695	18.9695			383.994						219.926						332.259						224.873
					94.607						3861.17						303.197						6470.39						82665.3						3666.6
					250.431						1790.53						245.278						875.169						1351.71						17908.2
					167.778						752.117						222.605						232.499						575.476						753.354
					129.853						921.339						341.946						574.033						502.717						9604.59
					555.277						15146						273.928						1129.52						6840.37						862.389
					81.828						409.552						410.171						1129.52						612.577						1765.8
					512.404						504.572						1149.51						441.088						545.795						798.906
					466.234						1267.61						405.636						279.699						3275.18						774.172
					45.139						470.357						790.661						653.388					64060.9	5366.44	9835.44	0.153533	15.3533			4627.51
					107.799						907.117						405.224						706.978						1427.15						231.056
					27.413						397.392						494.678					170341	1827.42	14312.7	0.0840239	8.40239			677.297						419.24
					85.744						386.674						279.493						171.695						639.99						573.209
					72.141						192.512						318.862						188.39						1454.56						686.366
					292.066						115.631						174.58						174.786						270.012						347.924
					135.006						344.626						138.304						885.268					68709	4969.05	8656.67	0.12599	12.599		110250	1320.17	12832.6	0.116395	11.6395
					170.87						162.832						222.605						1135.9						661.632						788.806
					151.495						204.467						523.741						1144.36						612.371						185.298
					31.742						166.336						457.165						1035.32						424.187						163.45
					132.945						776.233						278.463						222.193						838.892						356.375
					64.72						469.532						408.728						59.155						945.66						145.518
					76.057						180.145						196.016						137.892						204.879						123.257
					193.749						966.684						127.998						521.886					79827.1	3898.48	5885.02	0.0737222	7.37222			331.847
					92.34						647.41						129.853						235.797						1285.96						1663.56
					212.918						672.969						137.686						127.174						163.656						193.131
					150.671						219.72						170.252						464.173						367.505						548.063
					168.603						220.956						349.367						142.632						169.427						900.315
					81.828						147.167						309.792						68.431					41323.6	4910.71	10386.6	0.251348	25.1348			145.518
					306.288						276.195						305.258						237.24						784.478						124.494
					223.018						213.33						139.953						867.13						254.553						253.11
					158.709						825.082						217.246						1514.95						376.162						202.612
					164.687						106.562						429.546						2320.66						1170.94						1392.73
					175.611						114.394						476.54						593.82						687.809						634.837
					135.212						1063.15					431499	9610.78	107600	0.249363	24.9363			236.415						1144.97						208.177
					145.106						250.637						3889.2					92359.8	2129.38	18341.9	0.198591	19.8591			1056.96						635.456
					166.954						311.029						2926.02						713.161					65684.9	1645.63	5711.89	0.086959	8.6959			146.961
					43.49						125.112						25482.9						392.445						1425.7						574.239
					30.505						134.182						429.134						1281.84						1451.47						299.693
					511.58						114.601						32674.3						2488.85						223.224						339.061
					182.825						331.847						3279.92						206.734						632.776						312.266
					478.808						192.925						885.474						644.319						333.084						145.93
					277.02						216.216						1372.73						1871.74					121915	607.63	26235.9	0.215198	21.5198			423.568
					172.725						412.644						3628.05						600.21						3659.18						102.852
					600.21						239.713						726.353						1394.38						463.143						76.469
					632.158						277.432						1526.91						696.054						64.308						94.813
					208.796						210.032						3025.99						756.033						244.454
					147.579						439.027						7132.44						310.205						1238.96
					139.128						251.049						771.698						541.261						305.258
					228.583						132.739						1191.56						710.688						6636.11
					160.564						261.973						1199.18						224.048						1077.58
					113.982						591.965						472.418						239.507						1090.35
					193.131						308.556						479.632						141.808						220.544
					116.662						84.508						76.263						175.817						436.348
					682.244						169.015						140.365						145.312						1163.94
					158.297						299.487						171.489						89.248						309.792
					51.117						423.156						140.365						68.224						258.057
					186.329						239.919						617.936						102.852						535.283
					191.894						127.792						160.564						122.021						280.524
					178.29						157.473						395.331						184.062						256.408
					91.516						298.25						193.749						200.963						290.624
					633.807						209.208						280.936						66.988						812.922
					224.048						231.468						661.426						88.012						2695.59
					121.196						89.042						106.768						126.349						1214.02
				372835	541.261	91216.4	0.244656	24.4656			152.526						324.839						77.912						2077.44
					156.442					291484	99968.3	108545	0.372387	37.2387			120.372						105.531						297.425
					818.693						1206.4						100.791						255.79					98029	659.571	8120.56	0.0828384	8.28384
					357.405						803.44						511.168						179.527						477.365
					221.575						2312.83						458.402						177.878						278.875
					727.383						325.045						70.492						65.339						258.47
					186.329						2149.38						83.477						83.477						671.526
					286.295						1182.49						358.23						121.608						184.062
					125.731						596.912						174.168						242.599						150.052
					153.144					362414	1393.55	177759	0.490485	49.0485			146.961						319.686						397.392
					321.953						49394.7						31.536					186479	1177.34	42200.4	0.226301	22.6301			180.97
					756.652						49230.4						367.299						317.006						210.032
					100.791						52765.5						1202.07						1365.93						1753.02
					475.922						9670.14					381782	126734	164307	0.43037	43.037			631.952						352.046
					142.838						339.061						460.463						103.882						133.975
					140.365						463.349						3275.59						190.863						935.355
					164.068						190.451						1270.09						336.587						152.114
					217.659						949.576						1557.83						958.44						65.339
					1445.9						1285.75						239.919						103.882						187.153
					360.703						1125.39						217.865						52.766						250.431
					416.561						447.89						470.975						494.678						504.16
					3278.69						653.594						1040.89						2988.68						318.655
					638.341						296.807						1550.4						119.96					80564.4	2522.04	19113.3	0.237243	23.7243
					1164.97						323.602						1751.99						52.972						445.417
					1221.03						177.878						373.688						651.533						256.408
					880.94						273.104						760.156						234.148						681.832
					497.976						361.528						1034.5						69.873						571.972
					6284.27						209.002						890.833						1114.88						5532.57
					71.316						113.158						1790.32						110.89						546.62
					225.285						208.589						1150.33						286.295						662.457
					518.382						1057.38						584.133						204.055						412.85
					592.996						904.231						796.432						180.145						1069.54
					111.715						94.813						847.343						105.738						1407.36
					310.411						57.094						655.449						187.359						409.553
					186.123						158.709						548.475						247.545						135.418
					407.285						240.125						328.755						56.682						4459.32
					392.445						247.339						167.985						239.919
					921.957						938.24						245.896						63.69
					531.161						916.804						189.421						460.669
					226.522						207.147						924.843						89.867
					387.704						492.411						336.175						105.531
					127.792						123.051						758.301						38.338
					227.346						53.59						394.3						98.936
					281.967						612.577						172.107						547.856
					56.064						170.252						231.056						188.802
					334.732						97.287						456.135						123.67
					8959.25						303.815						86.981						70.492
					79.973						334.939						596.5						136.655
					247.751						479.632						707.596						115.631
					1638						238.476						346.893						61.01
					81.004						157.679						440.676						176.229
					230.85					413419	898.254	73051.4	0.176701	17.6701			967.096						239.095
					1613.68						8949.35						1846.39						3430.59
					8214.75						4690.17						197.253						90.073
					2454.22						833.533						763.248						189.215
					247.133						1201.66						288.562						154.587
					3898.89						665.342						451.6						198.902
					421.301						11034						579.598						227.14
					1010.79						30001.4						313.915						61.423
					2498.95						1275.03						396.979						201.788
					4612.05						1154.25						416.973						102.646
					4572.68						3011.56						171.076						2390.33
					4579.49						415.53						283.203						222.399
					3159.55						594.026						104.089						164.893
					682.244						360.291						113.776						54.209
					67.812						546.826						487.258						62.247
					544.146						440.264						110.478						1419.93
					480.25						707.39						183.856						135.83
					120.578						356.169						382.345						128.823
					1976.86						373.276						234.766						279.081
					355.55						155.824						324.221						180.97
					1142.71						206.322						160.564						2257.79
					274.959						1211.55						298.662						470.151
					276.814						1072.63						303.815						212.918
					393.682						150.052						106.768						24.528
					274.753						760.362						306.082						136.243
					259.5						671.938						129.853						246.309
					71.522						139.747					259015	2464.94	76310.9	0.294619	29.4619			433.874
					298.662						1174.65						34211.3						4735.93
					972.662					422801	5864.41	39431.4	0.0932624	9.32624			1364.69						564.346
					192.1						2629.22						765.721						256.202
					444.386						644.937						1062.94						99.76
					1276.48						1496.4						10522.4						99.142
					992.449						5775.37						1139.82						701.413
					574.445						2421.86						3590.13						540.024
					891.04						2703.62						2582.22						117.692
					354.932						2145.26						307.113						105.119
					732.33						723.261						1502.17						184.474
					361.528						256.408						947.927						131.296
					77.5						599.385						2200.08						117.074
					289.387						1540.92						412.232						268.363
					321.747						676.267						263.829						39.162
				246942	506.427	53200.8	0.215438	21.5438			700.795						398.422						135.418
					304.433						1692.01						64.927						479.632
					162.626						290.83						192.306						467.883
					145.312						1003.78						126.761						98.523
					809.212						600.21						297.425						49.674
					1423.23						421.507						96.668						95.638
					764.484						1195.88						217.246						237.652
					469.12						830.029						137.479						268.981
					7741.31						805.501						359.26						1279.36
					1263.08						532.81						239.507						132.739
					679.977						229.613						357.405						106.562
					3710.09						756.652						213.124						252.492
					1349.65						502.923						632.158						396.979
					471.387						214.567						164.687						228.583
					416.767						186.535						253.11						18.138
					3102.87						887.123						135.212						407.285
					1605.44						241.362						304.433						179.115
					940.095						540.848						171.695						132.739
					1414.16						321.129						257.027						159.946
					250.843					419634	577.125	82022.8	0.195463	19.5463			114.807						155.411
					218.689						1236.9						282.997						146.755
					443.356						630.509						164.068						106.974
					462.524						497.976						105.119						67.812
					1702.11						250.431						147.167						58.743
					2244.81						1618.01						171.901					21782.1	506.427	8887.1	0.408	40.8
					6448.34						719.139						396.567						317.006
					1169.3						27528.2						299.28						5804.64
					1751.57						1573.28						220.338						433.05
					250.019						2154.94						248.164						459.02
					318.449						394.712						59.98						1366.96
					798.287						617.317						479.014					224298	2728.77	64855.4	0.289149	28.9149
					508.488						966.066						1349.85						282.997
					721.2						1471.46						277.844						4910.71
					666.167						22824.5						315.976						3677.11
					148.404						902.994						625.768						1012.44
					2342.92						290.211						240.331						1175.48
					433.668						496.533						216.834						1831.96
					125.319						878.673						128.616						129.441
					716.665						789.012						80.385						265.065
					164.274						652.563						1079.02						800.349
					171.489						484.167						183.237						334.732
					462.937						238.682						169.221						161.801
					394.3						234.354						667.404						15703
					428.515						171.901						103.058						1358.1
					255.172						717.284						227.552						6686.2
					165.923						276.814					222597	1330.89	56526.9	0.253943	25.3943			1866.59
					132.326						224.666						1133.02						184.68
					786.745						425.011						430.783						317.419
					115.013						440.47						1820.21						1235.25
					115.013						327.518						1181.25						163.244
					309.38						1368.2						1524.43						874.756
					392.445						189.215						189.215						96.256
					227.552						539.2						140.365						710.894
					78.942						496.121						2676						416.148
				404360	2731.45	121940	0.301563	30.1563			337.206						2078.89						225.491
					9396.62						782.21						2017.67						1935.43
					186.123						155.205						541.879						2204.41
					380.696						365.856						550.948						235.385
					664.518						643.906						134.8						329.992
					213.33						398.216						640.403						1756.32
					911.857						620.821						442.737						80.591
					11342.2						354.107						301.548						159.122
					47006.2						314.533						145.724						220.132
					7533.13						154.587						655.037						220.544
					2440.83						183.031						928.759						902.788
					281.348						232.705						554.658						259.706
					6622.51						263.004						345.863						1105.4
					681.419						224.873						427.897						125.112
					1065.41						373.482						1605.85						2468.86
					2830.39						200.551						1069.12						1089.94
					616.287						218.689						1731.79						2050.86
					546.414						342.153						828.586						128.823
					583.514						108.829						1654.08						351.428
					1448.38						219.926						1722.31						932.675
					1488.98						344.626						130.884						704.298
					110.478						173.756						2290.77						307.937
					514.878						130.471						2885.62						136.861
					1257.93						429.958						167.985					126405	3719.16	31461.1	0.248892	24.8892
					3383.39						1245.97						671.938						278.051
					770.668					357744	74529.5	101313	0.2832	28.32			434.699						298.25
					2493.8						2481.43						211.475						224.254
					365.238						1526.7						168.809						136.037
					680.389						1134.46						213.33						312.266
					550.742						2535.43						710.276						226.728
					415.324						798.287						530.543						722.437
					38.131						897.841						144.281						373.482
					227.346						735.422						260.118						1970.26
					171.282						3451.41						745.728						155.618
					172.931						231.262						521.474						209.208
					172.313						349.367						348.336						260.118
					621.646						685.954						517.97						376.162
					522.916						1994.79						512.198						117.486
					261.355						835.594						1443.64						173.344
					64.308						302.578						293.921						43.697
					177.672						464.379						318.862						286.707
					150.671						760.98						149.846						750.262
					91.309						441.501						2114.54						377.192
					136.243						127.792						301.548						73.996
					215.185						669.465						474.273						1895.24
					72.553						1132.61						1924.92						222.811
					318.862						145.93						2578.92						102.234
					64.308						274.134						1277.1						96.05
					68.637						980.494						2282.94						228.377
					147.579						282.173						713.78						141.808
					134.388						298.044						1373.14						2082.18
					20.612						420.683						1008.32						2184.42
					27.207						174.168					34621.5	4193.43	9505.86	0.274565	27.4565			159.328
					477.571						368.742						1566.69						1040.68
					56.476						1272.77						1020.89						173.962
					52.353						286.295						624.325						1972.12
					55.033						181.176						353.077						239.507
					87.599						273.31						90.279						97.905
					31.948						135.83						140.571						72.759
					23.497						89.66						132.739						89.248
					63.072						42.872						299.693						1232.57
					85.95					439623	37945.3	104332	0.237322	23.7322			142.632						435.317
					78.942						1356.66						176.641						1357.69
					189.627						568.674						416.148						240.125
					220.544						319.068						119.96						2168.96
					162.832						860.534						75.645						124.494
					90.485						1446.93						153.144						269.806
					36.895						14460.9					236328	36347.3	112914	0.477783	47.7783			133.357
					102.44						569.911						17129.3						192.718
					348.954						1568.34						2086.51						776.439
					139.128						3696.69						913.3						1022.13
					312.472						8370.37						37085.8						1401.38
					39.987						558.574						977.608						222.811
					91.722						1516.6						369.154					180896	303.197	36232.9	0.200297	20.0297
					330.404						1858.55						1086.64						286.707
					370.391						15017.6						544.558						832.09
					77.294						654.006						464.792						324.839
					147.785						2254.7						398.834						280.524
					61.835						591.759						510.343						428.103
					64.927						324.221						510.343						1197.53
					551.979						240.125						434.08						115.631
					41.429						469.532						478.395						359.672
					164.687						1544.22						1065.62						564.14
					74.408						265.89						206.528						228.789
					677.503						778.706						344.008						228.377
					681.007						207.147						153.763						837.862
					92.546						822.609						229.819						165.099
					36.07						879.291						239.713						308.762
					211.475						552.391						172.519						103.264
					89.248						530.749						353.489						211.063
					89.867						203.643						239.301						156.03
					97.081						389.765						274.34						80.591
					109.654						217.865						176.641						133.151
					28.856						784.272						231.674						110.89
					304.021						216.01						406.049						252.904
					251.255						527.245						160.358						988.739
					149.228						525.596						97.287						274.753
					88.424						828.793						172.313						455.516
					79.561						206.734						619.379						143.457
					91.103						202.406						1337.9						147.167
					62.041					409235	73596.2	94712.6	0.231438	23.1438			191.894						396.567
					112.745						2264.39						172.313						62.041
					170.458						393.888						184.68						379.047
					93.164						840.541						726.765						397.804
					44.521						886.711						93.577						179.321
					115.631						598.973						165.717						257.233
					111.715						529.512						330.198						432.019
					128.41						510.962						249.813						1131.37
				430513	3945.68	87654.6	0.203605	20.3605			789.012						48.025						411.201
					1019.45						3393.08						344.626						1235.67
					1199.39						210.238						648.853						603.92
					935.561						773.553						147.167						193.955
					809.211						1261.64						129.029						1753.43
					774.584						128.41						167.985						4801.68
					1985.31						299.074						255.996						273.104
					2856.97						159.534						158.915						207.147
					855.794						536.726						106.356						962.974
					243.423						275.371						314.945						101.821
					873.52						54.415						165.923						182.207
					860.122						291.036						665.549						393.269
					1101.28						203.849						290.417						1473.94
					1172.59						452.837						250.431						961.119
					240.743						584.751						729.032						337.618
					895.986						123.67						246.927						113.364
					129.853						112.539						95.019						1113.64
					3691.13						344.008						216.01						1786.61
					775.409						243.423					260053	6388.36	39648.7	0.152464	15.2464			117.692
					75.232						63.278						2868.31						381.727
					341.74						434.08						546.207						183.856
					1319.76						734.598						429.134						293.303
					2356.53						127.174						3143.06						363.383
					670.702						196.222						318.037						91.516
					313.296						122.227						738.926						625.974
					399.659						594.439						5509.48						68.843
					2166.9						293.509						761.599						346.481
					266.508						333.084						785.096						638.341
					129.441						1366.76						457.99						839.511
					280.936						315.358						1108.7						473.449
					1565.24						97.699						308.143						438.203
					509.313						175.817						623.089						133.151
					559.193					410743	5861.32	129145	0.314417	31.4417			647.204						129.647
					235.178						29947.8						100.379						227.758
					152.732						7477.48						279.493						276.195
					481.487						47405						501.48						166.13
					294.128						3416.78						202.2						776.851
					144.281						480.456						307.319					257970	2892.01	47864.5	0.185543	18.5543
					188.39						5008						237.033						2796.79
					387.498						1982.84						263.622						1168.06
					106.356						862.802						487.877						7936.91
					150.259						327.312						276.195						1282.66
					180.352						2770.2						463.761						856.206
					2407.64						1257.51						360.085						504.984
					10244.2						625.768						203.437						1365.93
					224.873						393.888						366.887						1062.53
					397.186						1521.96						384.2						3682.88
					470.769						366.474						278.463						122.845
					251.462						257.439						327.518						331.435
					284.028						154.587						216.01						706.566
					397.598						309.38						69.461						513.229
					303.197						277.638						108.829						668.64
					864.451						96.668						199.108						277.432
					267.126						391.62						375.956						1492.49
					4173.44						207.971						325.457						1392.93
					358.642						949.577						714.604						1596.37
					124.288						371.009						246.927						403.987
					74.82						469.12						203.643						912.476
					175.817						318.243						414.705						158.709
					179.321						1390.66						189.008						133.151
					77.5						449.745						234.972						375.543
					2764.63						1005.23						163.862						182
					411.201						907.735						371.833						132.533
					106.768						117.486						82.446						179.939
					121.815						181.794						757.27						241.156
					273.928						369.566						399.247						216.01
					312.472						807.975						439.439						290.624
					55.445						690.901						347.512						1267.2
					92.958						443.974						676.061						463.555
					145.518						413.057						682.45						1890.5
					180.97						83.477						849.61						155.205
					275.577						835.182						359.26						2221.31
					177.466						190.863						433.462						217.04
					781.592						425.011						294.952						1264.52
					3382.98						592.171						298.044						299.487
					226.728						793.547						521.267						3148.22
					932.469						213.948					97001.3	1782.7	24652.9	0.25415	25.415			367.917
					3425.65						592.584						260.737						234.148
					2622.41						629.272						1011.41						515.496
					128.204						1124.36						142.426						856.824
					73.377						250.019						276.608						457.99
					141.808						411.614						3003.32						353.077
					152.32						216.216						340.091						274.959
					104.501						120.372						1108.49
					117.28						235.797						655.037
					40.399						199.52						935.148
					102.027						237.446						409.14
					113.158						314.739						122.021
					161.183						611.546						119.753
					873.932						112.127						823.434
					390.178						106.768						628.036
					457.371						208.177						179.527
					308.968						185.917						4204.77
					207.765						166.954						651.739
					167.985												556.307
					468.09												85.744
					394.506												203.024
					223.224												2850.59
					1429.83												308.556
					2891.4												2309.94
					653.8												248.164
					190.657												564.552
					196.841												160.152
					184.062												120.578
					128.616												84.508
					122.021												117.898
					162.213												79.561
					211.681												80.179
					150.259												82.24
					378.429												65.545
					229.819												81.004
					205.91											29368.6	2040.14	6232.33	0.21221	21.221
					124.288												195.604
					271.249												182
					289.181												279.287
				369316	13769.4	94562.1	0.256047	25.6047									345.657
					3099.78												381.933
					491.174												144.9
					577.125												609.691
					468.708												121.196
					526.626												168.809
					1562.98												209.826
					604.538												792.722
					890.627												113.158
					365.444												153.144
					517.557												316.8
					896.193												177.466
					305.052
					3467.9
					452.219
					818.899
					172.931
					506.839
					589.492
					1194.86
					592.996
					899.696
					252.492
					1456
					730.681
					1238.96
					79.767
					50.292
					59.774
					280.318
					827.762
					412.85
					1073.87
					834.358
					282.379
					1391.08
					148.197
					133.151
					136.861
					941.744
					2078.27
					130.678
					6222.44
					940.714
					424.393
					587.018
					308.556
					731.3
					1663.77
					1043.57
					360.085
					105.738
					202.612
					254.966
					223.224
					1867.41
					1481.15
					322.365
					2182.15
					2684.25
					69.049
					166.542
					233.323
					347.718
					65.751
					677.916
					120.372
					382.551
					238.888
					88.424
					200.963
					314.327
					339.473
					74.82
					129.853
					804.059
					2509.67
					378.223
					200.757
					182.413
					531.779
					1545.66
					273.722
					221.163
					339.679
					279.906
					202.2
					2711.04
					1465.69
					3089.27
					192.1
					445.211
					1539.07
					67.812
					89.867
					295.158
					243.423
					81.21
					399.247
					1452.29
					1124.57
					147.579
					184.886
					183.237
					157.06
					149.64
					125.937
					242.805
					206.322
					257.851
					490.35
					321.129
					205.085
					505.19
					353.695
				479953	1108.7	107921	0.224857	22.4857
					234.148
					14089.3
					6767.61
					1032.02
					1431.06
					1113.64
					310.411
					1027.49
					1296.06
					664.106
					731.094
					2300.46
					6430
					1609.77
					289.387
					344.626
					440.676
					476.54
					143.457
					774.378
					2112.48
					2459.58
					317.831
					3847.98
					270.012
					3445.23
					1048.92
					790.043
					1618.42
					296.807
					210.032
					152.938
					180.97
					211.269
					2051.27
					238.476
					388.941
					735.01
					6515.12
					253.935
					194.78
					723.88
					957.615
					648.441
					431.607
					354.932
					4141.49
					154.175
					451.188
					353.695
					144.9
					174.58
					389.147
					786.333
					1646.87
					1079.02
					1272.56
					319.48
					75.645
					1146.21
					551.567
					292.685
					236.415
					483.96
					159.946
					278.875
					237.858
					1039.86
					85.95
					254.347
					763.866
					169.015
					3015.68
					61.216
					1387.16
					253.523
					72.347
					634.219
					701.413
					679.565
					316.182
					49.468
					123.257
					815.601
					337.206
					180.145
					160.358
					364.825
					849.61
					910.208
					88.424
					131.296
					1205.57
					773.76
					1222.27
					294.54
					1163.53
					924.224
					147.785
					138.098
					135.006
					433.462
					93.577
					196.222
					299.899
				404301	63367.3	128520	0.317883	31.7883
					3111.11
					1731.99
					985.647
					1914.4
					424.187
					1068.3
					1961.61
					1486.3
					5797.63
					10727.1
					556.925
					400.896
					538.581
					619.379
					686.572
					153.763
					344.214
					2571.5
					342.977
					660.19
					216.834
					839.717
					520.237
					1330.68
					685.13
					3159.35
					1066.86
					387.086
					192.1
					203.437
					467.059
					938.034
					164.068
					443.562
					521.68
					234.766
					1135.49
					2328.49
					726.971
					1274.41
					1113.64
					2195.14
					321.953
					547.65
					691.519
					1342.85
					167.366
					196.222
					685.336
					257.851
					424.393
					257.439
					1039.24
					137.892
					163.45
					252.492
					134.388
					235.797
					274.34
					136.861
					87.599
					220.338
					281.554
					253.317
					133.151
					231.468
					380.902
					69.667
				260363	98204	128912	0.495123	49.5123
					20093.6
					3212.11
					1681.08
					467.883
					604.538
					213.536
					31.742
					71.934
					67.812
					112.539
					47.819
					174.786
					72.759
					118.311
					58.125
					105.119
					112.745
					297.013
					154.381
					78.736
					115.013
					73.377
					137.479
					309.792
					98.523
					89.042
					85.744
					216.834
					119.753
					77.087
					155.618
					70.286
					169.427
					71.934
					89.042
					97.905
					159.946
					56.888
					155.618
					157.267
					102.234
					48.643
					40.193
					115.425
					118.311
				81164.4	465.616	9372.51	0.115476	11.5476
					262.18
					257.851
					474.067
					542.497
					333.702
					241.362
					402.338
					191.688
					1233.81
					744.285
					238.888
					87.599
					118.311
					88.218
					63.69
					489.319
					107.386
					265.477
					151.083
					148.404
					51.941
					140.571
					126.967
					104.913
					370.803
					234.354
					296.189
					191.688
					235.591
					105.944
					88.218
					130.265
					387.292

## Sheet: Figure_6_I
	Fig. 6 I			Fig. 6 I
	CSA (μm2)			CSA (μm2)
	CNTR	C1r/s INH		CNTR_1	CNTR_2	CNTR_3	C1r/s_INH_1	C1r/s_INH_2	C1r/s_INH_3
	295.007	384.747		118.782	389.991	87.0202	3369.29	988.375	3528.59
	352.597	442.711		531.424	1288.44	67.6221	444.227	1458	300.389
	230.928	388.219		353.743	619.967	94.3753	147.841	360.189	1081.56
				417.411	312.68	36.5073	1310.66	1083.32	126.751
				993.498	802.69	61.9789	331.21	796.026	1340.81
				860.426	267.421	43.4523	1182.06	835.071	1341.51
				388.206	2144.24	136.474	480.022	1729.91	302.178
				416.363	457.659	74.7611	1085.63	1051.94	2811.09
				669.405	333.266	315.897	890.154	1042.92	2575.45
				1502.24	48.2464	76.8758	701.238	790.167	245.331
				346.485	216.521	449.822	9715.57	262.212	336.118
				290.407	2035.77	69.9139	250.613	312.019	945.141
				366.213	706.885	232.993	232.294	553.663	421.814
				373.355	655.412	995.802	216.712	622.458	100.359
				545.732	78.6042	919.791	1457.81	228.833	175.635
				177.087	153.624	1646.59	2296.19	227.855	733.528
				166.664	180.944	79.6573	181.306	783.349	3283.95
				443.106	309.284	70.5348	2856.7	934.291	974.564
				873.604	253.154	449.131	410.949	342.466	760.436
				323.855	323.849	348.264	342.127	267.999	287.567
				227.21	420.668	123.449	1462.42	217.331	388.219
				661.868	372.425	773.898	387.412	552.726	732.502
				133.922	221.156	109.827	74.2251	166.839	79.7095
				391.164	502.361	59.0385	51.8551	487.882	160.526
				64.2491	533.063	142.9	241.458	554.364	247.994
				803.158	246.069	56.9713	554.005	222.099	966.751
				1029.92	642.52	147.622	253.603	180.375	159.801
				170.478	191.255	115.984	168.216	666.884	478.516
				312.756	74.1355	272.528	87.9172	308.067	257.024
				498.997	263.623	289.874	689.337	127.374	141.287
				115.055	167.075	97.6515	236.397	119.281	492.143
				414.192	499.79	1515.67	10228.3	419.935	35.8841
				286.25	219.987	343.486	796.972	209.65	49.0065
				435.662	3885.99	761.868	324.285	167.387	37.0677
				714.789	388.753	2469.07	73.2783	173.094	208.392
				772.95	1498.32	1337.75	302.209	58.128	90.5684
				144.985	318.176	32.1721	105.026	723.85	73.0105
				144.127	1155.03	654.777	2113.33	1401.47	118.4
				242.959	1791.79	316.598	414.774	900.059	115.067
				383.895	1377.4	1096.5	921.876	886.433	120.371
				3397.63	835.906	575.882	696.247	537.098	113.725
				354.85	863.178	143.718	1090.35	1679.39	56.4337
				435.767	341.875	991.082	478.029	874.383	753.553
				875.108	450.325	255.074	966.231	307.171	23.5563
				610.529	191.901	613.754	265.408	1363.33	111.493
				219.16	678.299	479.773	154.703	337.137	954.449
				417.854	279.501	355.061	179.49	372.101	116.872
				616.432	396.918	212.822	829.585	80.4411	596.129
				169.911	466.447	133.568	281.807	799.756	1385.23
				30.0979	933.819	173.405	286.404	156.76	346.508
				44.3733	862.148	160.755	465.69	121.577	528.941
				66.7327	3152.2	182.076	561.84	947.802	1095.41
				66.6647	868.009	40.5281	3165.94	773.319	102.955
				1418.58	746.194	66.7618	448.864	1302.82	1572.66
				68.3277	165.397	899.532	176.731	873.6	260.287
				366.848	533.816	618.44	1006.1	179.024	256.543
				57.2701	265.419	2332.02	477.603	241.49	1957.46
				109.281	395.425	5019.31	618.006	1013.86	1404.24
				53.4133	169.506	196.782	478.18	111.26	1842.99
				21.6916	651.346	416.817	409.417	398.303	1031.58
				296.44	1112.83	1018.82	103.739	329.051	168.836
				247.395	251.701	262.42	128.327	268.348	201.385
				180.113	1090.17	571.036	280.746	152.063	279.255
				138.126	701.967	772.675	325.838	204.9	292.017
				98.3002	2040.13	380.09	1321.03	508.207	1177.96
				106.777	71.0321	172.424	1388.4	109.226	339.312
				2322.68	404.386	535.275	522.56	3673.8	242.493
				700.436	394.034	387.393	234.193	512.568	1243.11
				1220.39	734.598	267.099	243.641	287.379	439.182
				920.613	377.006	72.403	198.681	612.051	230.444
				216.528	2186.99	112.907	519.128	323.055	2526.3
				158.213	285.428	1990.06	255.16	105.985	235.841
				66.0714	31.2991	59.493	2598.36	75.4925	147.56
				111.879	114.929	122.225	376.618	499.699	1008.22
				126.274	350.38	1362.97	1191.06	246.46	1059.73
				45.8524	162.508	101.738	282.857	227.746	147.029
				164.586	93.1558	122.052	110.129	176.109	3636.1
				279.356	355.588	168.256	1241.75	921.539	183.293
				337.661	293.853	101.147	551.577	103.464	821.93
				789.204	191.029	374.593	562.05	794.547	374.347
				609.279	430.852	157.924	359.659	190.684	749.542
				1262.5	180.068	115.49	404.164	166.213	90.6495
				189.861	31.3497	144.862	245.139	1082.45	223.142
				1065.57	567.316	274.043	67.5598	106.586	110.418
				102.021	1252.18	1182.01	314.223	349.66	1245.29
				426.284	72.3392	217.094	379.807	1089.58	311.234
				1099.42	567.419	118.681	1338.81	1429.63	212.689
				471.363	354.814	109.044	1029.55	4565.13	188.919
				166.419	2095.89	149.885	309.51	620.974	223.132
				904.421	721.93	82.3864	354.914	448.253	248.818
				68.3654	77.2671	215.237	181.818	496.642	278.847
				1392.27	321.272	522.477	184.283	766.174	522.871
				157.178	527.03	185.421	839.822	137.963	389.113
				359.002	5600.18	325.649	386.622	959.35	1727.96
				34.209	441.491	359.427	233.72	226.058	148.081
				128.064	224.489	162.549	462.26	825.699	3229.07
				37.5521	541.739	272.772	330.067	370.863	459.46
				449.651	204.651	412.468	232.07	614.631	4581.42
				321.223	1149.94	200.866	857.704	306.008	497.786
				39.6901	451.083	88.5157	1470.99	437.234	638.11
				24.8664	1451.38	678.947	101.72	97.5847	278.779
				856.014	35.0816	80.9522	231.32	598.401	695.788
				111.2	1699.62	485.629	615.74	1041.21	256.571
				230.072	653.078	36.4125	1589.04	512.298	393.56
				105.646	902.368	100.844	856.854	1737.57	236.512
				328.767	988.77	83.6488	796.399	595.693	103.323
				346.266	1383.18	221.636	990.429	1404.86	349.372
				224.359	132	106.441	830.747	1305.48	95.0988
				295.007	128.556	72.5452	135.596	478.755	116.618
				1414.42	232.798	71.7624	280.475	216.374	851.629
				353.655	393.434	453.153	1786.95	940.384	157.188
				141.15	129.421	683.812	269.29	496.286	79.9363
				45.9286	2004.08	518.353	1635.09	622.646	244.718
				219.322	388.926	799.429	70.2397	157.189	530.245
				128.538	142.145	261.078	61.8641	342.479	547.091
				269.556	274.975	541.799	1630.43	198.571	804.577
				183.753	130.518	211.26	558.933	203.318	314.454
				2045.16	75.2951	252.22	725.987	1267.36	491.912
				129.632	1261.34	43.7578	1801.53	521.764	198.977
				412.62	92.3007	132.519	486.22	187.665	189.076
				252.84	196.382	153.273	2434.14	97.2649	99.9843
				100.611	551.541	61.6676	2339.72	276.306	1083.02
				125.42	248.603	58.9657	841.6	515.097	811.29
				114.953	285.028	47.7988	496.416	461.824	375.908
				1236.82	100.601	926.405	413.148	2711.82	495.907
				1235.27	178.261	1692.21	796.964	712.84	511.099
				770.727	4026.06	180.162	254.119	681.841	69.177
				38.3029	397.678	417.692	1091.02	331.113	488.241
				167.343	805.592	78.0233	274.896	277.698	400.143
				578.095	182.998	172.151	546.777	210.631	200.446
				485.512	281.72	460.48	1156.47	484.835	1156.4
				4477.17	57.1476	282.414	485.997	3090.83	265.98
				2621.61	61.9781	968.302	987.478	340.662	85.3991
				207.32	74.5869	1150.01	716.254	525.729	163.588
				99.3404	85.049	644.761	1808.44	414.599	667.241
				115.475	113.538	570.638	89.0783	667.445	97.3141
				45.4997	1249.04	312.761	619.028	220.781	816.537
				121.147	29.4327	360.955	68.093	176.484	252.297
				411.228	760.049	72.4716	116.454	368.633	768.24
				288.941	800.717	207.22	811.831	462.617	173.5
				62.9034	343.633	117.823	83.2396	280.419	327.61
				133.269	1248.72	292.576	310.964	106.682	173.671
				1476.44	139.923	934.998	146.002	492.859	96.5198
				1368.87	1420.8	59.8728	41.8388	240.879	1456.84
				164.799	765.389	754.286	70.7664	754.765	807.024
				103.656	227.397	281.706	255.742	748.389	1240.52
				18.1674	145.283	236.8	2151.1	721.163	1016.79
				113.436	52.6181	568.742	1986.03	215.771	81.0118
				351.716	92.0181	191.714	51.6084	380.145	146.759
				332.2	491.764	207.977	82.1321	462.451	247.118
				1194.7	240.895	796.724	2760.66	713.017	108.801
				1321.05	421.53	180.193	1324.14	1168.1	1696.85
				344.084	634.329	137.529	259.748	176.635	2043.56
				255.395	114.856	135.205	1206.49	67.6366	235.311
				297.348	48.7753	247.399	373.767	128.433	127.544
				1004.23	96.2871	769.439	205.281	157.385	278.63
				61.0477	875.716	1008.83	535.065	977.991	593.062
				220.108	438.605	332.254	482.03	231.704	655.246
				1643.3	776.401	1116.19	230.183	611.198	461.177
				112.213	2022.22	1878.94	147.414	941.816	423.053
				367.547	1438.46	124.607	136.118	79.0626	198.923
				94.7545	1018.4	1194.49	1645.38	3085.64	50.0189
				95.4207	5080.81	1525.83	694.289	1004.97	353.479
				175.48	153.192	207.24	129.393	845.774	3991.09
				194.532	756.741	314.202	18.2396	728.833	108.214
				54.8394	271.687	312.071	98.9738	184.067	1740.5
				302.857	192.608	334.452	281.563	145.801	289.564
				86.0425	467.604	504.003	586.848	133.346	313.135
				33.7052	157.646	177.943	155.33	164.78	658.389
				3216.36	900.777	142.435	525.011	70.5945	3048.74
				136.235	510.078	222.495	313.478	107.475	4836.91
				191.319	112.476	38.7344	250.634	537.409	39.4319
				200.096	177.508	461.522	494.715	456.187	30.402
				196.561	155.08	129.963	367.836	588.952	58.1946
				164.089	167.668	337.678	260.571	304.818	863.459
				92.3163	303.238	183.121	1065.39	302.999	454.002
				868.725	32.7233	689.857	52.5443	562.549	190.931
				1899.41	110.123	1011.77	348.411	586.892	37.0758
				111.642	77.4177	321.047	724.154	362.184	514.869
				139.481	138.177	458.046	112.56	563.975	205.672
				379.961	99.7507	48.7614	416.676	495.359	3420.63
				251.687	283.606	54.7069	640.054	414.891	108.399
				198.001	100.331	259.548	254.223	114.216	272.362
				60.1644	633.826	148.83	54.3959	194.047	110.275
				97.1698	2132.61	275.641	196.582	325.322	1224.17
				112.237	4897.77	68.1921	518.073	219.769	194.309
				177.199	87.1909	732.403	312.997	289.654	2025.03
				79.1613	81.561	635.51	245.02	131.351	1078.97
				263.148	158.309	248.968	837.107	262.74	3693.44
				191.896	80.1281	230.928	308.733	298.097	513.51
				151.785	76.4863	252.909	557.665	195.552	671.295
				121.649	391.212	296.06	1327.54	129.526	808.89
				47.618	3766.98	331.606	3130.56	116.668	333.192
				229.653	154.952	293.608	1003.69	116.034	2941.07
				64.8548	1304.02	306.667	1767.61	701.19	107.951
				84.5829	66.5827	323.243	471.329	152.34	262.894
				61.9031	1719.06	389.628	301.059	224.821	263.066
				132.096	489.525	48.3786	148.25	483.052	810.911
				1394.9	2879.24	219.82	257.016	330.886	103.03
				801.586	334.301	71.0207	224.072	949.091	362.616
				78.7909	61.4327	489.92	672.21	449.166	1290.27
				659.864	144.113	316.937	3158.73	352.849	2322.87
				84.8425		186.597	346.628	3308.86	455.489
				61.7703		201.586	2497.09	1202.98	219.976
				87.8635		569.327	1613.28	2692.15	1812.26
				907.145		343.543	144.416	122.38	2699.95
				248.179		296.275	292.233	334.281	423.813
				566.014		241.263	328.4	226.954	788.494
				196.508		284.815	750.178	733.552	130.506
				186.961		109.25	382.871	2028.95	478.184
				1943.33		74.594	67.6137	171.113	161.123
				1831.68		41.3511	340.538	904.493	830.394
				588.877		64.2222	448.326	475.356	341.783
				1581.46		207.331	2203.09	472.746	1261.91
				364.248		489.961	537.773	193.503	428.194
				260.077		261.755	1425.13	64.2779	516.734
				114.526		42.3164	1114.03	721.312	2342.9
				375.213		2061.7	1045.72	465.959	232.575
				273.911		193.433	440.918	282.57	748.086
				273.558		82.4783	549.541	386.984	862.89
				144.779		131.014	438.886	240.305	1179.86
				1401.23		148.45	923.531	152.243	2394.2
				517.153		81.345	884.613	264.613	317.788
				584.74		203.229	186.158	207.02	1074.68
				1752.45		111.005	472.856	1049.07	112.966
				205.592		119.679	411.389	460.284	233.939
				624.582		57.2473	535.373	3959.53	288.57
				74.8867		60.0178	797.447	283.78	170.472
				2304.18		70.5604	827.858	572.946	509.492
				1130.92		88.998	1409.94	94.6295	257.385
				71.1525		41.918	265.824	96.4821	390.46
				709.619			94.2238	84.7882	1706.82
				712.188			470.435	846.401	3072.15
				348.32			1038.29	906.958	710.379
				213.467			1203.91	1482.14	1292.22
				1415.46			301.857	2165.02	462.157
				968.287			734.256	1829.17	228.301
				1472.8			89.9605	1106.71	224.974
				76.4396			214.206	1830.13	1661.44
				43.4936			290.961	848.33	244.548
				1066.29			802.317	577	561.313
				2745.63			215.012	1105.75	433.273
				1937.39			180.648	1479.57	231.537
				68.1909			348.399	2899.09	177.048
				62.2343			336.04	1634.68	4562.03
				131.2			371.739	1321.21	1465.08
				269.29			162.885	1957.31	595.367
				1474.02			242.704	1673.33	453.083
				446.683			126.448	1988.43	3059.61
				1452.73			148.203	3508.79	2219.57
				99.7443			72.0437	1518.48	258.693
				2185.92			292.417	672.839	391.333
				272.499			471.603	266.585	325.987
				51.8067			132.481	114.636	402.187
				62.3752			92.1534	369.705	788.187
				157.077			91.1353	152.813	3060.38
				1734.38			162.032	153.701	1438.05
				1884.35			224.553	319.533	284.491
				2291.67			175.928	358.629	130.541
				565.634			961.307	319.867	1123.26
				81.5462			128.043	184.321	7014.42
				685.645			156.092	213.06	489.443
				933.666			222.92	352.444	1471.51
				267.178			158.7	765.341	1181.2
				511.491			453.268	357.237	930.281
				187.36			226.257	382.884	209.974
				155.953			313.366	273.58	2403.77
				326.771			393.538	105.061	565.617
				327.825			834.806	125.754	51.3173
				234.11			625.606	405.921	131.297
				1862.2			504.521	499.185	225.025
				835.167			387.584	597.483	87.3255
				45.4182			134.986	345.537	846.05
				213.485			171.569	261.041	1109.94
				509.103			66.5507	733.762	130.512
				184.956			96.7293	213.917	178.059
				136.347			95.4789	623.592	324.763
				1181.6			73.3508	1540.86	98.5331
				62.4964			336.713	396.07	98.3954
				146.442			277.45	201.498	574.011
				383.976				525.25	369.385
				884.776				896.207	234.3
				179.655				1590.85	185.706
				353.687				149.96	304.247
				564.036				694.384	229.372
				229.095				2977.04	334.707
				1513.59				910.191	70.0546
				933.859				316.121	217.421
				72.8851				569.867	99.1803
				156.188				353.079	375.604
				775.024				498.09	125.357
				3032.38				333.814	147.939
				2101.58				1166.19	404.316
				590.489				188.283	304.515
				1018.15				210.444	67.8959
				1959.68				581.366	3073.5
				561.113				507.371	632.285
				1001.14				1393.15	716.114
				84.683				1774.92	1395.65
				318.188				132.913	401.271
				83.0697				442.711	2417.48
				75.3299				964.094	201.958
				3127.62				376.164	627.803
				178.09				709.71	267.701
				303.252				249.989	364.736
				94.4747				175.2	1342.38
				57.6801				62.6121	1615.81
				609.536				1038.59	1188.95
				62.2882				244.253	1531.66
				1174.41				1874.47	817.822
				166.76				1110.91	355.597
				113.716				1504.41	1314.16
				49.5294				359.413	1321.02
				85.7443				817.352	4303.54
				830.559				638.696	4092.68
				1442.3				566.059	1034.77
				111.783				262.227	552.668
				154.752				960.837	265.082
				518.909				396.594	579.375
				279.858				1526.14	119.596
				544.669				117.588	1391.23
				323.335				74.1489	1633.91
				1413.77				156.447	130.329
				524.25				2669.89	2114.1
				220.373				1399.31	171.355
				119.595				1135.22	128.554
				309.749				234.463	201.257
				46.1325				482.917	1383.85
				70.7654				311.604	1862.47
				87.2242				702.241	289.719
				335.219				314.815	191.443
				44.5941				1628.65	2383.78
				1049.69				785.461	1852.02
				160.058				412.201	643.459
				114.926				682.836	3308.89
				201.453				462.282	2874.31
				118.924				311.37	145.064
				156.121				179.052	122.813
				1074.39				405.414	97.5172
				145.061				311.963	149.754
				118.903				885.653	141.365
				1000.07				232.59	1009.76
				664.551				1739.8	643.97
				336.19				255.266	463.667
				1242.98				1824.96	169.924
				606.641				442.577	1273.13
				433.659				168.693	319.984
				117.613				727.701	343.971
				333.146				412.493	245.084
				1141.53				456.238	2342.17
				442.358				643.635	798.725
				141.839				502.856	462.481
				52.935				133.051	70.2709
				1565.08				467.608	336.564
				305.712				274.958	112.371
				1437.8				313.263
				799.958				533.308
				647.849				1302.71
				442.09				642.66
				873.571				874.716
				212.443				280.607
				2569.21				259.307
				233.531				284.038
				1416.99				379.592
				198.112				346.759
				2179.35				346.673
				461.478				365.933
				1764.89				658.984
				1479.82				483.648
				605.885				557.617
				163.834				250.579
				389.095				779.911
				828.538				369.186
				586.146
				5087.6
				822.917
				230.686
				708.576
				359.394
				Median Values
				CNTR_1	CNTR_2	CNTR_3	C1r/s_INH_1	C1r/s_INH_2	C1r/s_INH_3
				295.007	352.597	230.928	384.747	442.711	388.219

## Sheet: Figure_6_J
	Fig. 6 J			Fig. 6 J
	Collagen 1			CNTR_1		CNTR_2		CNTR_3		C1r/s_INH_1		C1r/s_INH_2		C1r/s_INH_3
	Pixel Intensity			(Col1-Bck)_Intensity	Average (Col1-Bck)_Intensity	(Col1-Bck)_Intensity	Average (Col1-Bck)_Intensity	(Col1-Bck)_Intensity	Average (Col1-Bck)_Intensity	(Col1-Bck)_Intensity	Average (Col1-Bck)_Intensity	(Col1-Bck)_Intensity	Average (Col1-Bck)_Intensity	(Col1-Bck)_Intensity	Average (Col1-Bck)_Intensity
	CNTR	C1r/s INH		69.8194	88.5427	160.928	105.837	231.109	143.705	45.7097	62.3835	68.399	59.4128	46.9082	68.1947
	88.5427	62.3835		90.3014		155.152		126.429		91.8553		39.7744		56.0593
	105.837	59.4128		106.087		126.531		194.997		66.1296		44.4786		48.2239
	143.705	68.1947		111.922		141.022		224.88		35.0836		43.6645		73.1634
				87.5968		114.071		186.338		33.8431		50.8306		61.2734
				95.3304		103.888		128.048		54.8474		77.0001		57.5285
				103.436		81.1027		150.389		68.4863		42.2945		73.0535
				108.366		76.5532		139.104		111.377		93.8496		89.8745
				91.5308		119.485		185.508		69.4074		61.9475		121.068
				123.793		78.9785		151.584		66.2027		42.2887		46.4872
				56.5083		107.64		97.3772		53.3067		48.2023		34.5446
				69.4083		65.6967		189.374		58.9313		59.9506		69.423
				78.4298		132.434		114.147		73.5036		40.1066		44.9423
				66.7807		85.7177		140.239		77.7201		41.8959		67.1017
				44.9806		67.1367		124.276		60.9969		76.9103		51.7697
				96.6346		80.8642		80.6481		53.5502		66.641		58.017
				104.301		96.9506		121.947		39.5688		77.8376		67.7928
						110.912		141.07				82.2201		88.7499
								129.696				75.4395		126.855
								72.3376				51.1839		100.486
								286.585				61.4963		48.0324
								135.025				87.8549		57.7628
								94.7764				52.0831		75.1699
								101.974				39.5566		84.2568
								110.432						56.3238
								141.469
								80.2707
